# Supplementary material for: Habitat-Forming Bryozoans in New Zealand: Their Known and Predicted Distribution in Relation to Broad-Scale Environmental Variables and Fishing Effort
Source: PLoS One. 2013 Sep 23;8(9):e75160. doi: 10.1371/journal.pone.0075160 (PMC3781067; doi:10.1371/journal.pone.0075160)
Supplement: Table S1 — Presence record collection details, including depths of habitat-forming bryozoans in New Zealand. For mobile gear, co-ordinates were assigned at the beginning of the tow. (XLS) [file pone.0075160.s015.xls]

## Sheet: S1
Species	Station	Latitude	Longitude	Institution/Collector	Year	Gear	Recorded depth	Depth from layer	Depth used	How co-ords were assigned	Estimated spatial error (km)
Arachnopusia unicornis	B216	-46.8333	168.383	NZOI/NIWA	1960	Grab	22	30	22	sextant/dead reckoning	5.56 to 7.41
Arachnopusia unicornis	B218	-46.8333	168.163	NZOI/NIWA	1960	Dredge, Devonport	39	23	39	sextant/dead reckoning	5.56 to 7.41
Arachnopusia unicornis	B220	-46.6667	168.163	NZOI/NIWA	1960	Grab	37	30	37	sextant/dead reckoning	5.56 to 7.41
Arachnopusia unicornis	B221	-46.6667	168.28	NZOI/NIWA	1960	Grab	31	29	31	sextant/dead reckoning	5.56 to 7.41
Arachnopusia unicornis	B223	-46.75	168.403	NZOI/NIWA	1960	Grab	26	21	26	sextant/dead reckoning	5.56 to 7.41
Arachnopusia unicornis	B224	-46.75	168.28	NZOI/NIWA	1960	Grab	32	29	32	sextant/dead reckoning	5.56 to 7.41
Arachnopusia unicornis	B225	-46.8333	168.3	NZOI/NIWA	1960	Grab	31	26	31	sextant/dead reckoning	5.56 to 7.41
Arachnopusia unicornis	B226	-46.9167	168.28	NZOI/NIWA	1960	Grab	49	42	49	sextant/dead reckoning	5.56 to 7.41
Arachnopusia unicornis	B230	-46.6667	168.042	NZOI/NIWA	1960	Grab	26	29	26	sextant/dead reckoning	5.56 to 7.41
Arachnopusia unicornis	B233	-46.6617	167.8	NZOI/NIWA	1960	Grab	37	26	37	sextant/dead reckoning	5.56 to 7.41
Arachnopusia unicornis	B235	-46.5833	167.917	NZOI/NIWA	1960	Grab	49	50	49	sextant/dead reckoning	5.56 to 7.41
Arachnopusia unicornis	B237	-46.5833	168.183	NZOI/NIWA	1960	Grab	25	30	25	sextant/dead reckoning	5.56 to 7.41
Arachnopusia unicornis	B238	-46.5867	168.233	NZOI/NIWA	1960	Grab	33	30	33	sextant/dead reckoning	5.56 to 7.41
Arachnopusia unicornis	B263	-46.9167	168.4	NZOI/NIWA	1960	Grab	53	51	53	sextant/dead reckoning	5.56 to 7.41
Arachnopusia unicornis	B264	-46.6583	168.117	NZOI/NIWA	1960	Dredge, oyster	17	30	17	sextant/dead reckoning	5.56 to 7.41
Arachnopusia unicornis	B455	-40.6667	172.217	NZOI/NIWA	1961	Dredge, cone	54	51	54	sextant/dead reckoning	5.56 to 7.41
Arachnopusia unicornis	B480	-45.28	166.855	NZOI/NIWA	1961	Dredge, cone	116	130	116	sextant/dead reckoning	5.56 to 7.41
Arachnopusia unicornis	B482	-46.1467	166.1	NZOI/NIWA	1961	Dredge, cone	87	110	87	sextant/dead reckoning	5.56 to 7.41
Arachnopusia unicornis	B483	-46.025	166.35	NZOI/NIWA	1961	Dredge, cone	183	202	183	sextant/dead reckoning	5.56 to 7.41
Arachnopusia unicornis	B485	-46.0683	166.408	NZOI/NIWA	1961	Dredge, cone	58	117	58	sextant/dead reckoning	5.56 to 7.41
Arachnopusia unicornis	B487	-46.2667	166.05	NZOI/NIWA	1961	Dredge, Devonport	192	187	192	sextant/dead reckoning	5.56 to 7.41
Arachnopusia unicornis	B488	-46.4783	166.238	NZOI/NIWA	1961	Dredge, Devonport	160	594	160	sextant/dead reckoning	5.56 to 7.41
Arachnopusia unicornis	B490	-45.7383	166.747	NZOI/NIWA	1961	Dredge, Devonport	144	147	144	sextant/dead reckoning	5.56 to 7.41
Arachnopusia unicornis	B493	-45.5733	166.652	NZOI/NIWA	1961	Dredge, Devonport	80	99	80	sextant/dead reckoning	5.56 to 7.41
Arachnopusia unicornis	B616	-45.3333	166.783	NZOI/NIWA	1962	Dredge, cone mesh with bag	132	-9999	132	sextant/dead reckoning	5.56 to 7.41
Arachnopusia unicornis	Bluff Harbour	-46.5742	168.344	D.P. Gordon personal collection	1988	Shore collection	0.5	2	2	google maps	3.5
Arachnopusia unicornis	C759	-34.195	172.165	NZOI/NIWA	1962	Grab	99	1682	99	sextant/dead reckoning	5.56 to 7.41
Arachnopusia unicornis	C842	-41.6417	175.333	NZOI/NIWA	1962	Grab	77	209	77	sextant/dead reckoning	5.56 to 7.41
Arachnopusia unicornis	C856	-40.92	173.845	NZOI/NIWA	1962	Grab	22	-9999	22	sextant/dead reckoning	5.56 to 7.41
Arachnopusia unicornis	C857	-40.935	173.807	NZOI/NIWA	1962	Grab	31	12	31	sextant/dead reckoning	5.56 to 7.41
Arachnopusia unicornis	C861	-41	173.258	NZOI/NIWA	1962	Grab	38	36	38	sextant/dead reckoning	5.56 to 7.41
Arachnopusia unicornis	C867	-41.0367	174.352	NZOI/NIWA	1962	Grab	88	70	88	sextant/dead reckoning	5.56 to 7.41
Arachnopusia unicornis	C868	-41.0575	174.393	NZOI/NIWA	1962	Grab	198	127	198	sextant/dead reckoning	5.56 to 7.41
Arachnopusia unicornis	C869	-41.2167	174.285	NZOI/NIWA	1962	Grab	19	44	44	sextant/dead reckoning	5.56 to 7.41
Arachnopusia unicornis	C871	-41.24	174.152	NZOI/NIWA	1962	Grab	66	24	66	sextant/dead reckoning	5.56 to 7.41
Arachnopusia unicornis	CIE Stn 37	-44.358	-176.022	University of Canterbury Chatham Islands Expedition	1954	Dredge	55	102	55	sextant/dead reckoning	5.56 to 7.41
Arachnopusia unicornis	Colville Channel	-36.4124	175.459	Dr Theodor Mortensen’s Pacific Expedition 1914–16	1914	Dredge	missing	50	50	sextant/dead reckoning	5.56 to 7.41
Arachnopusia unicornis	D253	-41.0833	173.067	NZOI/NIWA	1964	Grab	15	5	15	sextant/dead reckoning	5.56 to 7.41
Arachnopusia unicornis	D264	-40.9167	173.717	NZOI/NIWA	1964	Grab	48	40	48	sextant/dead reckoning	5.56 to 7.41
Arachnopusia unicornis	D266	-40.8333	173.61	NZOI/NIWA	1964	Grab	64	51	64	sextant/dead reckoning	5.56 to 7.41
Arachnopusia unicornis	D269	-40.7417	173.6	NZOI/NIWA	1964	Grab	57	53	57	sextant/dead reckoning	5.56 to 7.41
Arachnopusia unicornis	D270	-40.6667	173.61	NZOI/NIWA	1964	Grab	62	59	62	sextant/dead reckoning	5.56 to 7.41
Arachnopusia unicornis	D272	-40.6667	173.823	NZOI/NIWA	1964	Dredge, mussel	59	47	59	sextant/dead reckoning	5.56 to 7.41
Arachnopusia unicornis	D273	-40.75	173.825	NZOI/NIWA	1964	Dredge, mussel	75	66	75	sextant/dead reckoning	5.56 to 7.41
Arachnopusia unicornis	D274	-41.0667	174.317	NZOI/NIWA	1964	Grab	27	18	27	sextant/dead reckoning	5.56 to 7.41
Arachnopusia unicornis	Disc. Stn 935	-34.018	172.133	British National Antarctic (Discovery) Expedition 1901-04	1932	Dredge	84	964	84	sextant/dead reckoning	5.56 to 7.41
Arachnopusia unicornis	Disc. Stn 941	-40.857	174.803	British National Antarctic (Discovery) Expedition 1901-04	1932	Dredge	122	122	122	sextant/dead reckoning	5.56 to 7.41
Arachnopusia unicornis	DOC10302/6	-49.6727	178.725	Dept. of Conservation: Bounty/Antipodes	2009	SCUBA	24	257	24	google maps	1
Arachnopusia unicornis	DOC10302/61	-49.6687	178.764	Dept. of Conservation: Bounty/Antipodes	2009	SCUBA	15	228	15	google maps	1
Arachnopusia unicornis	E367	-34.4167	173.083	NZOI/NIWA	1965	Dredge, cone mesh with bag	29	40	29	sextant/dead reckoning	5.56 to 7.41
Arachnopusia unicornis	E796	-45.3333	166.758	NZOI/NIWA	1967	Trawl, Agassiz	251	634	251	sextant/dead reckoning	5.56 to 7.41
Arachnopusia unicornis	E820	-46.5833	165.967	NZOI/NIWA	1968	Trawl, Agassiz	220	165	220	TRANSIT/dead reckoning	0.46 to 0.93
Arachnopusia unicornis	E821	-46.725	165.775	NZOI/NIWA	1968	Trawl, Agassiz	286	447	286	TRANSIT/dead reckoning	0.46 to 0.93
Arachnopusia unicornis	EB	-46.6709	168.506	NIWA	1999	SCUBA	22	13	22	GPS	0.03 to 0.10
Arachnopusia unicornis	H69	-46.625	167.898	NZOI/NIWA	1970	Trawl, Agassiz	54	44	54	TRANSIT/dead reckoning	0.46 to 0.93
Arachnopusia unicornis	K848	-30.5483	181.44	NZOI/NIWA	1974	Dredge, rock	60	256	60	TRANSIT/dead reckoning	0.46 to 0.93
Arachnopusia unicornis	M773	-44.6183	167.859	NZOI/NIWA	1981	SCUBA	25	0	25	TRANSIT/dead reckoning	0.46 to 0.93
Arachnopusia unicornis	M780	-44.6097	167.868	NZOI/NIWA	1981	SCUBA	40	-9999	40	TRANSIT/dead reckoning	0.46 to 0.93
Arachnopusia unicornis	M789	-44.55	167.833	NZOI/NIWA	1981	SCUBA	30	-9999	30	TRANSIT/dead reckoning	0.46 to 0.93
Arachnopusia unicornis	Mort Three Kings Is.	-34.1684	172.099	Dr Theodor Mortensen’s Pacific Expedition 1914–16	1914	Dredge	119	192	119	sextant/dead reckoning	5.56 to 7.41
Arachnopusia unicornis	Mount Maunganui	-37.5914	176.257	D.P. Gordon personal collection	1988	Shore collection	0.5	7	7	google maps	2
Arachnopusia unicornis	off Cape Saunders	-45.9022	170.796	D.P. Gordon personal collection	1988	Craypot	missing	82	82	google maps	5
Arachnopusia unicornis	Port Dunedin	-45.8104	170.635	D.P. Gordon personal collection	1988	Shore collection	0.5	0	0	google maps	1
Arachnopusia unicornis	Q686	-40.6767	174.055	NZOI/NIWA	1981	Dredge	205	154	205	TRANSIT/dead reckoning	0.46 to 0.93
Arachnopusia unicornis	R	-46.7126	168.533	NIWA	1999	SCUBA	25	16	25	GPS	0.03 to 0.10
Arachnopusia unicornis	R	-46.7176	168.54	NIWA	1999	SCUBA	26	16	26	GPS	0.03 to 0.10
Arachnopusia unicornis	RF	-46.6991	168.51	NIWA	1999	SCUBA	25	18	25	GPS	0.03 to 0.10
Arachnopusia unicornis	TN134	-34.4386	172.796	Terra Nova Expedition 1911-1912	1911	Dredge	37	5	37	sextant/dead reckoning	5.56 to 7.41
Arachnopusia unicornis	W	-46.6827	168.151	NIWA	1999	SCUBA	37	30	37	GPS	0.03 to 0.10
Arachnopusia unicornis	Waitemata Harbour	-36.834	174.72	D.P. Gordon personal collection	1967	Shore collection	0.5	0	0	google maps	7
Arachnopusia unicornis	Wellington Harbour	-41.2716	174.849	D.P. Gordon personal collection	1998	Shore collection	0.5	20	20	google maps	5
Arachnopusia unicornis	WF	-46.7503	168.196	NIWA	1999	SCUBA	37	30	37	GPS	0.03 to 0.10
Arachnopusia unicornis	Whangarei Hds Taurikura Bay	-35.8292	174.524	D.P. Gordon personal collection	1998	Shore collection	0.5	0	0	google maps	0.3
Arachnopusia unicornis	Whitten/60	-36.27	174.802	University Auckland PhD thesis	1979	Dredge	11	9	11	TRANSIT/dead reckoning	0.46 to 0.93
Arachnopusia unicornis	Whitten/61	-36.273	174.815	University Auckland PhD thesis	1979	Dredge	16.8	9	11	TRANSIT/dead reckoning	0.46 to 0.93
Arachnopusia unicornis	Whitten/72	-36.325	174.797	University Auckland PhD thesis	1979	Dredge	6	8	6	TRANSIT/dead reckoning	0.46 to 0.93
Arachnopusia unicornis	Whitten/G	-36.367	174.837	University Auckland PhD thesis	1979	SCUBA	5	-9999	5	TRANSIT/dead reckoning	0.46 to 0.93
Arachnopusia unicornis	Whitten/R	-36.322	174.803	University Auckland PhD thesis	1979	SCUBA	12	8	12	TRANSIT/dead reckoning	0.46 to 0.93
Arachnopusia unicornis	Whitten/S	-36.307	174.803	University Auckland PhD thesis	1979	SCUBA	8	11	8	TRANSIT/dead reckoning	0.46 to 0.93
Arachnopusia unicornis	Whitten/W	-36.3	174.808	University Auckland PhD thesis	1979	SCUBA	24	11	12	TRANSIT/dead reckoning	0.46 to 0.93
Arachnopusia unicornis	Z6526	-40.3981	175.107	NZOI/NIWA	1989	Corer	65	66	65	GPS	0.03 to 0.10
Arachnopusia unicornis	Z6532	-40.3032	174.68	NZOI/NIWA	1989	Corer	91	98	91	GPS	0.03 to 0.10
Arachnopusia unicornis	Z6534	-40.162	174.125	NZOI/NIWA	1989	Corer	87	90	87	GPS	0.03 to 0.10
Arachnopusia unicornis	Z6535	-40.2011	174.211	NZOI/NIWA	1989	Corer	90	89	90	GPS	0.03 to 0.10
Arachnopusia unicornis	Z6539	-39.9592	173.658	NZOI/NIWA	1989	Corer	78	85	78	GPS	0.03 to 0.10
Arachnopusia unicornis	Z6541	-40.0984	173.846	NZOI/NIWA	1989	Corer	94	99	94	GPS	0.03 to 0.10
Arachnopusia unicornis	Z6544	-40.0101	173.693	NZOI/NIWA	1989	Corer	97	86	97	GPS	0.03 to 0.10
Arachnopusia unicornis	Z6723	-31.1167	178.603	NZOI/NIWA	1989	Dredge	830	3487	830	GPS	0.03 to 0.10
Cellaria immersa	B484	-46.0833	166.367	NZOI/NIWA	1961	Dredge, cone	120	201	120	sextant/dead reckoning	5.56 to 7.41
Cellaria immersa	B488	-46.4783	166.238	NZOI/NIWA	1961	Dredge, Devonport	160	594	160	sextant/dead reckoning	5.56 to 7.41
Cellaria immersa	B496	-40.6083	173.55	NZOI/NIWA	1961	Dredge, Devonport	54	62	54	sextant/dead reckoning	5.56 to 7.41
Cellaria immersa	B498	-40.7717	174.047	NZOI/NIWA	1961	Dredge, Devonport	40	56	40	sextant/dead reckoning	5.56 to 7.41
Cellaria immersa	B611	-45.9967	166.43	NZOI/NIWA	1962	Dredge, cone mesh with bag	70	50	70	sextant/dead reckoning	5.56 to 7.41
Cellaria immersa	C793	-36.665	176.033	NZOI/NIWA	1962	Grab	132	118	132	sextant/dead reckoning	5.56 to 7.41
Cellaria immersa	C844	-41.6383	175.187	NZOI/NIWA	1962	Grab	88	87	88	sextant/dead reckoning	5.56 to 7.41
Cellaria immersa	C851	-40.6733	174.727	NZOI/NIWA	1962	Trawl, Agassiz	126	126	126	sextant/dead reckoning	5.56 to 7.41
Cellaria immersa	C852	-40.6883	174.338	NZOI/NIWA	1962	Grab	132	135	132	sextant/dead reckoning	5.56 to 7.41
Cellaria immersa	C857	-40.935	173.807	NZOI/NIWA	1962	Grab	31	12	31	sextant/dead reckoning	5.56 to 7.41
Cellaria immersa	C861	-41	173.258	NZOI/NIWA	1962	Grab	38	36	38	sextant/dead reckoning	5.56 to 7.41
Cellaria immersa	C867	-41.0367	174.352	NZOI/NIWA	1962	Grab	88	70	88	sextant/dead reckoning	5.56 to 7.41
Cellaria immersa	C871	-41.24	174.152	NZOI/NIWA	1962	Grab	66	24	66	sextant/dead reckoning	5.56 to 7.41
Cellaria immersa	D249	-41	173.508	NZOI/NIWA	1964	Grab	48	41	48	sextant/dead reckoning	5.56 to 7.41
Cellaria immersa	D253	-41.0833	173.067	NZOI/NIWA	1964	Grab	15	5	15	sextant/dead reckoning	5.56 to 7.41
Cellaria immersa	D254	-41.0833	173.15	NZOI/NIWA	1964	Grab	26	21	26	sextant/dead reckoning	5.56 to 7.41
Cellaria immersa	D255	-41.1667	173.158	NZOI/NIWA	1964	Grab	17	12	17	sextant/dead reckoning	5.56 to 7.41
Cellaria immersa	D269	-40.7417	173.6	NZOI/NIWA	1964	Grab	57	53	57	sextant/dead reckoning	5.56 to 7.41
Cellaria immersa	D270	-40.6667	173.61	NZOI/NIWA	1964	Grab	62	59	62	sextant/dead reckoning	5.56 to 7.41
Cellaria immersa	Disc. Stn 929	-34.037	172.83	British National Antarctic (Discovery) Expedition 1901-04	1932	Dredge	58	1120	58	sextant/dead reckoning	5.56 to 7.41
Cellaria immersa	Disc. Stn 933	-34.22	172.215	British National Antarctic (Discovery) Expedition 1901-04	1932	Dredge	260	209	260	sextant/dead reckoning	5.56 to 7.41
Cellaria immersa	Disc. Stn 934	-34.018	172.017	British National Antarctic (Discovery) Expedition 1901-04	1932	Dredge	98	2126	98	sextant/dead reckoning	5.56 to 7.41
Cellaria immersa	Disc. Stn 935	-34.018	172.133	British National Antarctic (Discovery) Expedition 1901-04	1932	Dredge	84	964	84	sextant/dead reckoning	5.56 to 7.41
Cellaria immersa	Disc. Stn 941	-40.857	174.803	British National Antarctic (Discovery) Expedition 1901-04	1932	Dredge	122	122	122	sextant/dead reckoning	5.56 to 7.41
Cellaria immersa	E292	-34.25	172	NZOI/NIWA	1965	Dredge, cone mesh with bag	172	169	172	sextant/dead reckoning	5.56 to 7.41
Cellaria immersa	E820	-46.5833	165.967	NZOI/NIWA	1968	Trawl, Agassiz	220	165	220	TRANSIT/dead reckoning	0.46 to 0.93
Cellaria immersa	KAH0704/1	-41.0702	173.206	NIWA	2007	Trawl, fish	28	28	28	DGPS	0.001 to 0.01
Cellaria immersa	KAH0904/3	-40.9688	173.434	NIWA	2009	Trawl, fish	44	43	44	DGPS	0.001 to 0.01
Cellaria immersa	M778	-44.4833	167.513	NZOI/NIWA	1981	SCUBA	20	2424	20	TRANSIT/dead reckoning	0.46 to 0.93
Cellaria immersa	NMNZ/BS 165	-40.083	174.693	Museum of New Zealand Te Papa Tongarewa	1951	Dredge	148	65	148	sextant/dead reckoning	5.56 to 7.41
Cellaria immersa	NMNZ/BS 168	-40.77	174.45	Museum of New Zealand Te Papa Tongarewa	1951	missing	137	144	144	sextant/dead reckoning	5.56 to 7.41
Cellaria immersa	NMNZ/BS 172	-40.81	174.11	Museum of New Zealand Te Papa Tongarewa	1951	missing	60	57	57	sextant/dead reckoning	5.56 to 7.41
Cellaria immersa	Q686	-40.6767	174.055	NZOI/NIWA	1981	Dredge	205	154	205	TRANSIT/dead reckoning	0.46 to 0.93
Cellaria immersa	TAN0205/65	-30.0401	181.283	NIWA	2002	Dredge	182	601	182	DGPS	0.001 to 0.01
Cellaria immersa	TN144	-34.5263	172.527	Terra Nova Expedition 1911-1912	1911	Dredge	73	270	73	sextant/dead reckoning	5.56 to 7.41
Cellaria immersa	TN90	-34.2456	172.086	Terra Nova Expedition 1911-1912	1911	Dredge	183	209	183	sextant/dead reckoning	5.56 to 7.41
Cellaria immersa	U1010	-39.937	174.427	NIWA	1993	Dredge, anchor	44	43	44	GPS	10-30 metres
Cellaria immersa	VUZ/9	-40.073	174	Victoria University of Wellington (Macken 1958)	1954	Dredge	90	90	90	sextant/dead reckoning	5.56 to 7.41
Cellaria immersa	Whangarei Hds Taurikura Bay	-35.8292	174.524	D.P. Gordon personal collection	1998	Shore collection	0.5	0	0	google maps	0.3
Cellaria immersa	Z6526	-40.3981	175.107	NZOI/NIWA	1989	Corer	65	66	65	GPS	0.03 to 0.10
Cellaria immersa	Z6527	-40.4011	175.044	NZOI/NIWA	1989	Corer	73	82	73	GPS	0.03 to 0.10
Cellaria immersa	Z6531	-40.3114	175.148	NZOI/NIWA	1989	Corer	103	46	103	GPS	0.03 to 0.10
Cellaria immersa	Z6532	-40.3032	174.68	NZOI/NIWA	1989	Corer	91	98	91	GPS	0.03 to 0.10
Cellaria immersa	Z6533	-40.2528	174.333	NZOI/NIWA	1989	Corer	98	99	98	GPS	0.03 to 0.10
Cellaria immersa	Z6534	-40.162	174.125	NZOI/NIWA	1989	Corer	87	90	87	GPS	0.03 to 0.10
Cellaria immersa	Z6535	-40.2011	174.211	NZOI/NIWA	1989	Corer	90	89	90	GPS	0.03 to 0.10
Cellaria immersa	Z6539	-39.9592	173.658	NZOI/NIWA	1989	Corer	78	85	78	GPS	0.03 to 0.10
Cellaria immersa	Z6541	-40.0984	173.846	NZOI/NIWA	1989	Corer	94	99	94	GPS	0.03 to 0.10
Cellaria immersa	Z6542	-40.0387	173.84	NZOI/NIWA	1989	Corer	96	101	96	GPS	0.03 to 0.10
Cellaria immersa	Z6544	-40.0101	173.693	NZOI/NIWA	1989	Corer	97	86	97	GPS	0.03 to 0.10
Cellaria tenuirostris	B216	-46.8333	168.383	NZOI/NIWA	1960	Grab	22	30	22	sextant/dead reckoning	5.56 to 7.41
Cellaria tenuirostris	B233	-46.6617	167.8	NZOI/NIWA	1960	Grab	37	26	37	sextant/dead reckoning	5.56 to 7.41
Cellaria tenuirostris	B480	-45.28	166.855	NZOI/NIWA	1961	Dredge, cone	116	130	116	sextant/dead reckoning	5.56 to 7.41
Cellaria tenuirostris	B483	-46.025	166.35	NZOI/NIWA	1961	Dredge, cone	183	202	183	sextant/dead reckoning	5.56 to 7.41
Cellaria tenuirostris	B484	-46.0833	166.367	NZOI/NIWA	1961	Dredge, cone	120	201	120	sextant/dead reckoning	5.56 to 7.41
Cellaria tenuirostris	B485	-46.0683	166.408	NZOI/NIWA	1961	Dredge, cone	58	117	58	sextant/dead reckoning	5.56 to 7.41
Cellaria tenuirostris	B486	-46.02	166.502	NZOI/NIWA	1961	Dredge, Devonport	30	40	30	sextant/dead reckoning	5.56 to 7.41
Cellaria tenuirostris	B487	-46.2667	166.05	NZOI/NIWA	1961	Dredge, Devonport	192	187	192	sextant/dead reckoning	5.56 to 7.41
Cellaria tenuirostris	B488	-46.4783	166.238	NZOI/NIWA	1961	Dredge, Devonport	160	594	160	sextant/dead reckoning	5.56 to 7.41
Cellaria tenuirostris	B490	-45.7383	166.747	NZOI/NIWA	1961	Dredge, Devonport	144	147	144	sextant/dead reckoning	5.56 to 7.41
Cellaria tenuirostris	B493	-45.5733	166.652	NZOI/NIWA	1961	Dredge, Devonport	80	99	80	sextant/dead reckoning	5.56 to 7.41
Cellaria tenuirostris	B495	-44.56	167.793	NZOI/NIWA	1961	Dredge, Devonport	120	79	120	sextant/dead reckoning	5.56 to 7.41
Cellaria tenuirostris	B496	-40.6083	173.55	NZOI/NIWA	1961	Dredge, Devonport	54	62	54	sextant/dead reckoning	5.56 to 7.41
Cellaria tenuirostris	B611	-45.9967	166.43	NZOI/NIWA	1962	Dredge, cone mesh with bag	70	50	70	sextant/dead reckoning	5.56 to 7.41
Cellaria tenuirostris	Barretts Reef	-41.3534	174.835	NIWA	2008	SCUBA	missing	9	9	google maps	1
Cellaria tenuirostris	C793	-36.665	176.033	NZOI/NIWA	1962	Grab	132	118	132	sextant/dead reckoning	5.56 to 7.41
Cellaria tenuirostris	C843	-41.6417	175.287	NZOI/NIWA	1962	Grab	53	175	53	sextant/dead reckoning	5.56 to 7.41
Cellaria tenuirostris	C844	-41.6383	175.187	NZOI/NIWA	1962	Grab	88	87	88	sextant/dead reckoning	5.56 to 7.41
Cellaria tenuirostris	C851	-40.6733	174.727	NZOI/NIWA	1962	Trawl, Agassiz	126	126	126	sextant/dead reckoning	5.56 to 7.41
Cellaria tenuirostris	C871	-41.24	174.152	NZOI/NIWA	1962	Grab	66	24	66	sextant/dead reckoning	5.56 to 7.41
Cellaria tenuirostris	Colville Channel	-36.4124	175.459	Dr Theodor Mortensen’s Pacific Expedition 1914–16	1914	Dredge	missing	50	50	sextant/dead reckoning	5.56 to 7.41
Cellaria tenuirostris	D270	-40.6667	173.61	NZOI/NIWA	1964	Grab	62	59	62	sextant/dead reckoning	5.56 to 7.41
Cellaria tenuirostris	Disc. Stn 929	-34.037	172.83	British National Antarctic (Discovery) Expedition 1901-04	1932	Dredge	58	1120	58	sextant/dead reckoning	5.56 to 7.41
Cellaria tenuirostris	Disc. Stn 933	-34.22	172.215	British National Antarctic (Discovery) Expedition 1901-04	1932	Dredge	260	209	260	sextant/dead reckoning	5.56 to 7.41
Cellaria tenuirostris	Disc. Stn 934	-34.018	172.017	British National Antarctic (Discovery) Expedition 1901-04	1932	Dredge	98	2126	98	sextant/dead reckoning	5.56 to 7.41
Cellaria tenuirostris	Disc. Stn 935	-34.018	172.133	British National Antarctic (Discovery) Expedition 1901-04	1932	Dredge	84	964	84	sextant/dead reckoning	5.56 to 7.41
Cellaria tenuirostris	E804	-45.975	166.308	NZOI/NIWA	1968	Trawl, Agassiz	183	228	183	TRANSIT/dead reckoning	0.46 to 0.93
Cellaria tenuirostris	E820	-46.5833	165.967	NZOI/NIWA	1968	Trawl, Agassiz	220	165	220	TRANSIT/dead reckoning	0.46 to 0.93
Cellaria tenuirostris	E821	-46.725	165.775	NZOI/NIWA	1968	Trawl, Agassiz	286	447	286	TRANSIT/dead reckoning	0.46 to 0.93
Cellaria tenuirostris	K851	-30.555	181.47	NZOI/NIWA	1974	Dredge, rock	106	237	106	TRANSIT/dead reckoning	0.46 to 0.93
Cellaria tenuirostris	K855	-30.5533	181.473	NZOI/NIWA	1974	Dredge, rock	125	237	125	TRANSIT/dead reckoning	0.46 to 0.93
Cellaria tenuirostris	K867	-31.3567	181.157	NZOI/NIWA	1974	Dredge, rock	190	319	190	TRANSIT/dead reckoning	0.46 to 0.93
Cellaria tenuirostris	M763	-44.6033	167.829	NZOI/NIWA	1981	SCUBA	27	131	27	TRANSIT/dead reckoning	0.46 to 0.93
Cellaria tenuirostris	M773	-44.6183	167.859	NZOI/NIWA	1981	SCUBA	25	0	25	TRANSIT/dead reckoning	0.46 to 0.93
Cellaria tenuirostris	M774	-44.6667	167.91	NZOI/NIWA	1981	SCUBA	30	28	30	TRANSIT/dead reckoning	0.46 to 0.93
Cellaria tenuirostris	M778	-44.4833	167.513	NZOI/NIWA	1981	SCUBA	20	2424	20	TRANSIT/dead reckoning	0.46 to 0.93
Cellaria tenuirostris	M779	-44.6003	167.824	NZOI/NIWA	1981	SCUBA	30	111	30	TRANSIT/dead reckoning	0.46 to 0.93
Cellaria tenuirostris	M780	-44.6097	167.868	NZOI/NIWA	1981	SCUBA	40	-9999	40	TRANSIT/dead reckoning	0.46 to 0.93
Cellaria tenuirostris	M789	-44.55	167.833	NZOI/NIWA	1981	SCUBA	30	27	30	TRANSIT/dead reckoning	0.46 to 0.93
Cellaria tenuirostris	Mort Three Kings Is.	-34.1684	172.099	Dr Theodor Mortensen’s Pacific Expedition 1914–16	1914	Dredge	119	192	119	sextant/dead reckoning	5.56 to 7.41
Cellaria tenuirostris	NMNZ/BS 173	-40.87	174.95	Museum of New Zealand Te Papa Tongarewa	1951	missing	60	18	18	sextant/dead reckoning	5.56 to 7.41
Cellaria tenuirostris	off Lookout Pt. Bluff	-46.6393	168.345	D.P. Gordon personal collection	1988	Craypot	missing	28	28	google maps	6
Cellaria tenuirostris	Q686	-40.6767	174.055	NZOI/NIWA	1981	Dredge	205	154	205	TRANSIT/dead reckoning	0.46 to 0.93
Cellaria tenuirostris	TAN0205/63	-30.1792	181.429	NIWA	2002	Sled, epibenthic	157	735	157	DGPS	0.001 to 0.01
Cellaria tenuirostris	TAN0307/42	-49.634	178.842	NIWA	2003	Dredge	114	244	114	DGPS	0.001 to 0.01
Cellaria tenuirostris	Three Kings Princes Group diver sample	-34.18	172.05	D.P. Gordon personal collection	1983	SCUBA	30	200	200	google maps	1.2
Cellaria tenuirostris	TN144	-34.5263	172.527	Terra Nova Expedition 1911-1912	1911	Dredge	73	270	73	sextant/dead reckoning	5.56 to 7.41
Cellaria tenuirostris	TN91	-34.4912	172.065	Terra Nova Expedition 1911-1912	1911	Dredge	549	50	549	sextant/dead reckoning	5.56 to 7.41
Cellaria tenuirostris	U1010	-39.937	174.427	NIWA	1993	Dredge, anchor	44	43	44	GPS	10-30 metres
Cellaria tenuirostris	Whitten/AA	-36.27	174.798	University Auckland PhD thesis	1979	SCUBA	16	3	16	TRANSIT/dead reckoning	0.46 to 0.93
Cellaria tenuirostris	Whitten/R	-36.322	174.803	University Auckland PhD thesis	1979	SCUBA	12	8	12	TRANSIT/dead reckoning	0.46 to 0.93
Cellaria tenuirostris	Whitten/Y	-36.28	174.827	University Auckland PhD thesis	1979	SCUBA	15	52	15	TRANSIT/dead reckoning	0.46 to 0.93
Cellaria tenuirostris	Z6531	-40.3114	175.148	NZOI/NIWA	1989	Corer	103	46	103	GPS	0.03 to 0.10
Celleporaria agglutinans	1	-46.768	168.139	NIWA	2001	Dredge, oyster	34.2	29	34.2	DGPS	0.001 to 0.01
Celleporaria agglutinans	2	-46.7859	168.15	NIWA	2001	Dredge, oyster	34.2	28	34.2	DGPS	0.001 to 0.01
Celleporaria agglutinans	70	-46.8142	168.278	NIWA	2001	Dredge, oyster	34.2	27	34.2	DGPS	0.001 to 0.01
Celleporaria agglutinans	71	-46.8179	168.301	NIWA	2001	Dredge, oyster	37.8	28	37.8	DGPS	0.001 to 0.01
Celleporaria agglutinans	72	-46.8068	168.292	NIWA	2001	Dredge, oyster	34.2	28	34.2	DGPS	0.001 to 0.01
Celleporaria agglutinans	73	-46.7983	168.279	NIWA	2001	Dredge, oyster	34.2	27	34.2	DGPS	0.001 to 0.01
Celleporaria agglutinans	101	-46.7253	168.226	NIWA	2001	Dredge, oyster	32.4	30	32.4	DGPS	0.001 to 0.01
Celleporaria agglutinans	110	-46.7877	168.27	NIWA	2001	Dredge, oyster	34.2	27	34.2	DGPS	0.001 to 0.01
Celleporaria agglutinans	148	-46.608	168.066	NIWA	2001	Dredge, oyster	36	30	36	DGPS	0.001 to 0.01
Celleporaria agglutinans	160	-46.6788	168.009	NIWA	2001	Dredge, oyster	30.6	27	30.6	DGPS	0.001 to 0.01
Celleporaria agglutinans	169	-46.8429	168.154	NIWA	2001	Dredge, oyster	39.6	23	39.6	DGPS	0.001 to 0.01
Celleporaria agglutinans	172	-46.8389	168.251	NIWA	2001	Dredge, oyster	28.8	17	28.8	DGPS	0.001 to 0.01
Celleporaria agglutinans	185	-46.6793	168.314	NIWA	2001	Dredge, oyster	28.8	29	28.8	DGPS	0.001 to 0.01
Celleporaria agglutinans	B218	-46.8333	168.163	NZOI/NIWA	1960	Dredge, Devonport	39	23	39	sextant/dead reckoning	5.56 to 7.41
Celleporaria agglutinans	B220	-46.6667	168.163	NZOI/NIWA	1960	Grab	37	30	37	sextant/dead reckoning	5.56 to 7.41
Celleporaria agglutinans	B224	-46.75	168.28	NZOI/NIWA	1960	Grab	32	29	32	sextant/dead reckoning	5.56 to 7.41
Celleporaria agglutinans	B225	-46.8333	168.3	NZOI/NIWA	1960	Grab	31	26	31	sextant/dead reckoning	5.56 to 7.41
Celleporaria agglutinans	B226	-46.9167	168.28	NZOI/NIWA	1960	Grab	49	42	49	sextant/dead reckoning	5.56 to 7.41
Celleporaria agglutinans	B455	-40.6667	172.217	NZOI/NIWA	1961	Dredge, cone	54	51	54	sextant/dead reckoning	5.56 to 7.41
Celleporaria agglutinans	B482	-46.1467	166.1	NZOI/NIWA	1961	Dredge, cone	87	110	87	sextant/dead reckoning	5.56 to 7.41
Celleporaria agglutinans	B490	-45.7383	166.747	NZOI/NIWA	1961	Dredge, Devonport	144	147	144	sextant/dead reckoning	5.56 to 7.41
Celleporaria agglutinans	B498	-40.7717	174.047	NZOI/NIWA	1961	Dredge, Devonport	40	56	40	sextant/dead reckoning	5.56 to 7.41
Celleporaria agglutinans	Barretts Reef	-41.3534	174.835	NIWA	2008	SCUBA	missing	9	9	google maps	1
Celleporaria agglutinans	Batson/Stn B34	-45.9127	170.803	Peter Batson/University of Otago	1999	Dredge, box	80	96	80	GPS	0.03 to 0.10
Celleporaria agglutinans	Batson/Stn B36	-45.9401	170.779	Peter Batson/University of Otago	1999	Dredge, box	80	79	80	GPS	0.03 to 0.10
Celleporaria agglutinans	C804	-37.6633	177.727	NZOI/NIWA	1962	Grab	77	37	77	sextant/dead reckoning	5.56 to 7.41
Celleporaria agglutinans	C842	-41.6417	175.333	NZOI/NIWA	1962	Grab	77	209	77	sextant/dead reckoning	5.56 to 7.41
Celleporaria agglutinans	C844	-41.6383	175.187	NZOI/NIWA	1962	Grab	88	87	88	sextant/dead reckoning	5.56 to 7.41
Celleporaria agglutinans	C857	-40.935	173.807	NZOI/NIWA	1962	Grab	31	12	31	sextant/dead reckoning	5.56 to 7.41
Celleporaria agglutinans	C861	-41	173.258	NZOI/NIWA	1962	Grab	38	36	38	sextant/dead reckoning	5.56 to 7.41
Celleporaria agglutinans	C871	-41.24	174.152	NZOI/NIWA	1962	Grab	66	24	66	sextant/dead reckoning	5.56 to 7.41
Celleporaria agglutinans	Colville Channel	-36.4124	175.459	Dr Theodor Mortensen’s Pacific Expedition 1914–16	1914	Dredge	missing	50	50	sextant/dead reckoning	5.56 to 7.41
Celleporaria agglutinans	D269	-40.7417	173.6	NZOI/NIWA	1964	Grab	57	53	57	sextant/dead reckoning	5.56 to 7.41
Celleporaria agglutinans	D270	-40.6667	173.61	NZOI/NIWA	1964	Grab	62	59	62	sextant/dead reckoning	5.56 to 7.41
Celleporaria agglutinans	D272	-40.6667	173.823	NZOI/NIWA	1964	Dredge, mussel	59	47	59	sextant/dead reckoning	5.56 to 7.41
Celleporaria agglutinans	D273	-40.75	173.825	NZOI/NIWA	1964	Dredge, mussel	75	66	75	sextant/dead reckoning	5.56 to 7.41
Celleporaria agglutinans	D274	-41.0667	174.317	NZOI/NIWA	1964	Grab	27	18	27	sextant/dead reckoning	5.56 to 7.41
Celleporaria agglutinans	E292	-34.25	172	NZOI/NIWA	1965	Dredge, cone mesh with bag	172	169	172	sextant/dead reckoning	5.56 to 7.41
Celleporaria agglutinans	E367	-34.4167	173.083	NZOI/NIWA	1965	Dredge, cone mesh with bag	29	40	29	sextant/dead reckoning	5.56 to 7.41
Celleporaria agglutinans	E820	-46.5833	165.967	NZOI/NIWA	1968	Trawl, Agassiz	220	165	220	TRANSIT/dead reckoning	0.46 to 0.93
Celleporaria agglutinans	Q686	-40.6767	174.055	NZOI/NIWA	1981	Dredge	205	154	205	TRANSIT/dead reckoning	0.46 to 0.93
Celleporaria agglutinans	R	-46.7176	168.54	NIWA	1999	SCUBA	26	16	26	GPS	0.03 to 0.10
Celleporaria agglutinans	TAN1108/108	-45.9205	170.81	NIWA	2011	Trawl, beam	83	96	83	DGPS	0.001 to 0.01
Celleporaria agglutinans	TAN1108/131	-45.9358	170.785	NIWA	2011	Trawl, beam	75	86	75	GPS	0.03 to 0.10
Celleporaria agglutinans	TAN1108/131	-45.9315	170.789	NIWA	2011	--	75	86	75	GPS	0.03 to 0.10
Celleporaria agglutinans	TAN1108/179	-38.9675	178.096	NIWA	2011	--	46	46	46	GPS	0.03 to 0.10
Celleporaria agglutinans	TAN1108/197	-38.7593	178.355	NIWA	2011	Sled, epibenthic	46	62	46	GPS	0.03 to 0.10
Celleporaria agglutinans	TAN1108/217	-37.8523	178.898	NIWA	2011	Sled, epibenthic	42	876	42	GPS	0.03 to 0.10
Celleporaria agglutinans	Three Kings Princes Group diver sample	-34.18	172.05	D.P. Gordon personal collection	1983	SCUBA	30	200	200	google maps	1.2
Celleporaria agglutinans	Three Kings SS Elingamite diver sample	-34.19	172.03	D.P. Gordon personal collection	1969	SCUBA	40	214	40	google maps	0.5
Celleporaria agglutinans	U1010	-39.937	174.427	NIWA	1993	Dredge, anchor	44	43	44	GPS	10-30 metres
Celleporaria agglutinans	Whitten/61	-36.273	174.815	University Auckland PhD thesis	1979	Dredge	16.8	9	11	TRANSIT/dead reckoning	0.46 to 0.93
Celleporaria agglutinans	Whitten/S	-36.307	174.803	University Auckland PhD thesis	1979	SCUBA	8	11	8	TRANSIT/dead reckoning	0.46 to 0.93
Celleporaria agglutinans	Whitten/W	-36.3	174.808	University Auckland PhD thesis	1979	SCUBA	24	11	12	TRANSIT/dead reckoning	0.46 to 0.93
Celleporaria agglutinans	Whitten/Y	-36.28	174.827	University Auckland PhD thesis	1979	SCUBA	15	52	15	TRANSIT/dead reckoning	0.46 to 0.93
Celleporaria agglutinans	Z6526	-40.3981	175.107	NZOI/NIWA	1989	Corer	65	66	65	GPS	0.03 to 0.10
Celleporaria agglutinans	Z9741	-34.167	172.201	NIWA	1999	Dredge	200	196	200	GPS	0.03 to 0.10
Celleporina grandis	B472	-43.3333	169.82	NZOI/NIWA	1961	Dredge, cone	148	113	148	sextant/dead reckoning	5.56 to 7.41
Celleporina grandis	B482	-46.1467	166.1	NZOI/NIWA	1961	Dredge, cone	87	110	87	sextant/dead reckoning	5.56 to 7.41
Celleporina grandis	B488	-46.4783	166.238	NZOI/NIWA	1961	Dredge, Devonport	160	594	160	sextant/dead reckoning	5.56 to 7.41
Celleporina grandis	B493	-45.5733	166.652	NZOI/NIWA	1961	Dredge, Devonport	80	99	80	sextant/dead reckoning	5.56 to 7.41
Celleporina grandis	Batson/Stn B34	-45.9127	170.803	Peter Batson/University of Otago	1999	Dredge, box	80	96	80	GPS	0.03 to 0.10
Celleporina grandis	C759	-34.195	172.165	NZOI/NIWA	1962	Grab	99	1682	99	sextant/dead reckoning	5.56 to 7.41
Celleporina grandis	D249	-41	173.508	NZOI/NIWA	1964	Grab	48	41	48	sextant/dead reckoning	5.56 to 7.41
Celleporina grandis	D251	-41	173.272	NZOI/NIWA	1964	Grab	42	37	42	sextant/dead reckoning	5.56 to 7.41
Celleporina grandis	D255	-41.1667	173.158	NZOI/NIWA	1964	Grab	17	12	17	sextant/dead reckoning	5.56 to 7.41
Celleporina grandis	D260	-41.0833	173.275	NZOI/NIWA	1964	Grab	35	32	35	sextant/dead reckoning	5.56 to 7.41
Celleporina grandis	E820	-46.5833	165.967	NZOI/NIWA	1968	Trawl, Agassiz	220	165	220	TRANSIT/dead reckoning	0.46 to 0.93
Celleporina grandis	H69	-46.625	167.898	NZOI/NIWA	1970	Trawl, Agassiz	54	44	54	TRANSIT/dead reckoning	0.46 to 0.93
Celleporina grandis	KAH0705/48	-44.4883	171.796	NIWA	2007	Trawl, fish	65	63	65	DGPS	0.001 to 0.01
Celleporina grandis	TAN0705/20	-44.1358	174.844	NIWA	2007	Sled, epibenthic	518	515	518	DGPS	0.001 to 0.01
Celleporina grandis	TAN0705/269	-42.5878	176.381	NIWA	2007	Sled, epibenthic	1202	1332	1202	DGPS	0.001 to 0.01
Celleporina grandis	TAN0705/39	-43.832	176.713	NIWA	2007	Sled, epibenthic	479	473	479	DGPS	0.001 to 0.01
Celleporina grandis	TAN0705/43	-44.4813	177.143	NIWA	2007	Sled, epibenthic	1230	1217	1230	DGPS	0.001 to 0.01
Celleporina grandis	U1010	-39.937	174.427	NIWA	1993	Dredge, anchor	44	43	44	GPS	10-30 metres
Celleporina grandis	Z6532	-40.3032	174.68	NZOI/NIWA	1989	Corer	91	98	91	GPS	0.03 to 0.10
Celleporina grandis	Z6534	-40.162	174.125	NZOI/NIWA	1989	Corer	87	90	87	GPS	0.03 to 0.10
Celleporina grandis	Z6539	-39.9592	173.658	NZOI/NIWA	1989	Corer	78	85	78	GPS	0.03 to 0.10
Celleporina grandis	Z6542	-40.0387	173.84	NZOI/NIWA	1989	Corer	96	101	96	GPS	0.03 to 0.10
Cinctipora elegans	94	-46.6886	168.099	NIWA	2001	Dredge, oyster	38	30	38	DGPS	0.001 to 0.01
Cinctipora elegans	102	-46.7001	168.293	NIWA	2001	Dredge, oyster	28.8	29	28.8	DGPS	0.001 to 0.01
Cinctipora elegans	104	-46.6883	168.25	NIWA	2001	Dredge, oyster	30.6	30	30.6	DGPS	0.001 to 0.01
Cinctipora elegans	105	-46.7116	168.28	NIWA	2001	Dredge, oyster	27	29	27	DGPS	0.001 to 0.01
Cinctipora elegans	127	-46.7311	168.429	NIWA	2001	Dredge, oyster	21.6	20	21.6	DGPS	0.001 to 0.01
Cinctipora elegans	149	-46.6286	168.011	NIWA	2001	Dredge, oyster	28.8	30	28.8	DGPS	0.001 to 0.01
Cinctipora elegans	172	-46.8389	168.251	NIWA	2001	Dredge, oyster	28.8	17	28.8	DGPS	0.001 to 0.01
Cinctipora elegans	182	-46.7172	168.348	NIWA	2001	Dredge, oyster	27	26	27	DGPS	0.001 to 0.01
Cinctipora elegans	185	-46.6793	168.314	NIWA	2001	Dredge, oyster	28.8	29	28.8	DGPS	0.001 to 0.01
Cinctipora elegans	B218	-46.8333	168.163	NZOI/NIWA	1960	Dredge, Devonport	39	23	39	sextant/dead reckoning	5.56 to 7.41
Cinctipora elegans	B220	-46.6667	168.163	NZOI/NIWA	1960	Grab	37	30	37	sextant/dead reckoning	5.56 to 7.41
Cinctipora elegans	B224	-46.75	168.28	NZOI/NIWA	1960	Grab	32	29	32	sextant/dead reckoning	5.56 to 7.41
Cinctipora elegans	B230	-46.6667	168.042	NZOI/NIWA	1960	Grab	26	29	26	sextant/dead reckoning	5.56 to 7.41
Cinctipora elegans	B235	-46.5833	167.917	NZOI/NIWA	1960	Grab	49	50	49	sextant/dead reckoning	5.56 to 7.41
Cinctipora elegans	B237	-46.5833	168.183	NZOI/NIWA	1960	Grab	25	30	25	sextant/dead reckoning	5.56 to 7.41
Cinctipora elegans	B240	-46.8933	168.15	NZOI/NIWA	1960	Grab	6	-9999	6	sextant/dead reckoning	5.56 to 7.41
Cinctipora elegans	B247	-46.5	168.042	NZOI/NIWA	1960	Grab	36	29	36	sextant/dead reckoning	5.56 to 7.41
Cinctipora elegans	B267	-46.8333	168.763	NZOI/NIWA	1960	Dredge, Devonport	72	62	72	sextant/dead reckoning	5.56 to 7.41
Cinctipora elegans	B482	-46.1467	166.1	NZOI/NIWA	1961	Dredge, cone	87	110	87	sextant/dead reckoning	5.56 to 7.41
Cinctipora elegans	B483	-46.025	166.35	NZOI/NIWA	1961	Dredge, cone	183	202	183	sextant/dead reckoning	5.56 to 7.41
Cinctipora elegans	B484	-46.0833	166.367	NZOI/NIWA	1961	Dredge, cone	120	201	120	sextant/dead reckoning	5.56 to 7.41
Cinctipora elegans	B487	-46.2667	166.05	NZOI/NIWA	1961	Dredge, Devonport	192	187	192	sextant/dead reckoning	5.56 to 7.41
Cinctipora elegans	B488	-46.4783	166.238	NZOI/NIWA	1961	Dredge, Devonport	160	594	160	sextant/dead reckoning	5.56 to 7.41
Cinctipora elegans	B489	-46.65	166.158	NZOI/NIWA	1961	Dredge, Devonport	194	623	194	sextant/dead reckoning	5.56 to 7.41
Cinctipora elegans	B490	-45.7383	166.747	NZOI/NIWA	1961	Dredge, Devonport	144	147	144	sextant/dead reckoning	5.56 to 7.41
Cinctipora elegans	B498	-40.7717	174.047	NZOI/NIWA	1961	Dredge, Devonport	40	56	40	sextant/dead reckoning	5.56 to 7.41
Cinctipora elegans	B611	-45.9967	166.43	NZOI/NIWA	1962	Dredge, cone mesh with bag	70	50	70	sextant/dead reckoning	5.56 to 7.41
Cinctipora elegans	Batson/Stn B34	-45.9127	170.803	Peter Batson/University of Otago	1999	Dredge, box	80	96	80	GPS	0.03 to 0.10
Cinctipora elegans	Batson/Stn B36	-45.9401	170.779	Peter Batson/University of Otago	1999	Dredge, box	80	79	80	GPS	0.03 to 0.10
Cinctipora elegans	C844	-41.6383	175.187	NZOI/NIWA	1962	Grab	88	87	88	sextant/dead reckoning	5.56 to 7.41
Cinctipora elegans	C871	-41.24	174.152	NZOI/NIWA	1962	Grab	66	24	66	sextant/dead reckoning	5.56 to 7.41
Cinctipora elegans	D269	-40.7417	173.6	NZOI/NIWA	1964	Grab	57	53	57	sextant/dead reckoning	5.56 to 7.41
Cinctipora elegans	D272	-40.6667	173.823	NZOI/NIWA	1964	Dredge, mussel	59	47	59	sextant/dead reckoning	5.56 to 7.41
Cinctipora elegans	D273	-40.75	173.825	NZOI/NIWA	1964	Dredge, mussel	75	66	75	sextant/dead reckoning	5.56 to 7.41
Cinctipora elegans	E817	-46.225	166.483	NZOI/NIWA	1968	Trawl, Agassiz	235	268	235	TRANSIT/dead reckoning	0.46 to 0.93
Cinctipora elegans	E820	-46.5833	165.967	NZOI/NIWA	1968	Trawl, Agassiz	220	165	220	TRANSIT/dead reckoning	0.46 to 0.93
Cinctipora elegans	E821	-46.725	165.775	NZOI/NIWA	1968	Trawl, Agassiz	286	447	286	TRANSIT/dead reckoning	0.46 to 0.93
Cinctipora elegans	H69	-46.625	167.898	NZOI/NIWA	1970	Trawl, Agassiz	54	44	54	TRANSIT/dead reckoning	0.46 to 0.93
Cinctipora elegans	NMNZ/BS 102	-41.0717	174.375	Museum of New Zealand Te Papa Tongarewa	1950	missing	46	49	49	sextant/dead reckoning	5.56 to 7.41
Cinctipora elegans	NMNZ/BS 164	-40.087	174.077	Museum of New Zealand Te Papa Tongarewa	1951	Dredge	113	88	113	sextant/dead reckoning	5.56 to 7.41
Cinctipora elegans	NMNZ/BS 165	-40.083	174.693	Museum of New Zealand Te Papa Tongarewa	1951	Dredge	148	65	148	sextant/dead reckoning	5.56 to 7.41
Cinctipora elegans	NMNZ/BS 169	-40.677	174.053	Museum of New Zealand Te Papa Tongarewa	1951	Dredge	201	154	201	sextant/dead reckoning	5.56 to 7.41
Cinctipora elegans	Q686	-40.6767	174.055	NZOI/NIWA	1981	Dredge	205	154	205	TRANSIT/dead reckoning	0.46 to 0.93
Cinctipora elegans	VUZ/9	-40.073	174	Victoria University of Wellington (Macken 1958)	1954	Dredge	90	90	90	sextant/dead reckoning	5.56 to 7.41
Cinctipora elegans	Z6529	-40.3327	175.069	NZOI/NIWA	1989	Corer	61	68	61	GPS	0.03 to 0.10
Cinctipora elegans	Z6532	-40.3032	174.68	NZOI/NIWA	1989	Corer	91	98	91	GPS	0.03 to 0.10
Cinctipora elegans	Z6534	-40.162	174.125	NZOI/NIWA	1989	Corer	87	90	87	GPS	0.03 to 0.10
Cinctipora elegans	Z6535	-40.2011	174.211	NZOI/NIWA	1989	Corer	90	89	90	GPS	0.03 to 0.10
Cinctipora elegans	Z6539	-39.9592	173.658	NZOI/NIWA	1989	Corer	78	85	78	GPS	0.03 to 0.10
Cinctipora elegans	Z6541	-40.0984	173.846	NZOI/NIWA	1989	Corer	94	99	94	GPS	0.03 to 0.10
Diaperoecia purpurascens	B216	-46.8333	168.383	NZOI/NIWA	1960	Grab	22	30	22	sextant/dead reckoning	5.56 to 7.41
Diaperoecia purpurascens	B218	-46.8333	168.163	NZOI/NIWA	1960	Dredge, Devonport	39	23	39	sextant/dead reckoning	5.56 to 7.41
Diaperoecia purpurascens	B221	-46.6667	168.28	NZOI/NIWA	1960	Grab	31	29	31	sextant/dead reckoning	5.56 to 7.41
Diaperoecia purpurascens	B224	-46.75	168.28	NZOI/NIWA	1960	Grab	32	29	32	sextant/dead reckoning	5.56 to 7.41
Diaperoecia purpurascens	B226	-46.9167	168.28	NZOI/NIWA	1960	Grab	49	42	49	sextant/dead reckoning	5.56 to 7.41
Diaperoecia purpurascens	B233	-46.6617	167.8	NZOI/NIWA	1960	Grab	37	26	37	sextant/dead reckoning	5.56 to 7.41
Diaperoecia purpurascens	B235	-46.5833	167.917	NZOI/NIWA	1960	Grab	49	50	49	sextant/dead reckoning	5.56 to 7.41
Diaperoecia purpurascens	B236	-46.5833	168.042	NZOI/NIWA	1960	Grab	36	30	36	sextant/dead reckoning	5.56 to 7.41
Diaperoecia purpurascens	B238	-46.5867	168.233	NZOI/NIWA	1960	Grab	33	30	33	sextant/dead reckoning	5.56 to 7.41
Diaperoecia purpurascens	B264	-46.6583	168.117	NZOI/NIWA	1960	Dredge, oyster	17	30	17	sextant/dead reckoning	5.56 to 7.41
Diaperoecia purpurascens	B483	-46.025	166.35	NZOI/NIWA	1961	Dredge, cone	183	202	183	sextant/dead reckoning	5.56 to 7.41
Diaperoecia purpurascens	B484	-46.0833	166.367	NZOI/NIWA	1961	Dredge, cone	120	201	120	sextant/dead reckoning	5.56 to 7.41
Diaperoecia purpurascens	B498	-40.7717	174.047	NZOI/NIWA	1961	Dredge, Devonport	40	56	40	sextant/dead reckoning	5.56 to 7.41
Diaperoecia purpurascens	C750	-35.3333	173.175	NZOI/NIWA	1962	Grab	20	194	20	sextant/dead reckoning	5.56 to 7.41
Diaperoecia purpurascens	C843	-41.6417	175.287	NZOI/NIWA	1962	Grab	53	175	53	sextant/dead reckoning	5.56 to 7.41
Diaperoecia purpurascens	C852	-40.6883	174.338	NZOI/NIWA	1962	Grab	132	135	132	sextant/dead reckoning	5.56 to 7.41
Diaperoecia purpurascens	C871	-41.24	174.152	NZOI/NIWA	1962	Grab	66	24	66	sextant/dead reckoning	5.56 to 7.41
Diaperoecia purpurascens	D260	-41.0833	173.275	NZOI/NIWA	1964	Grab	35	32	35	sextant/dead reckoning	5.56 to 7.41
Diaperoecia purpurascens	D269	-40.7417	173.6	NZOI/NIWA	1964	Grab	57	53	57	sextant/dead reckoning	5.56 to 7.41
Diaperoecia purpurascens	D270	-40.6667	173.61	NZOI/NIWA	1964	Grab	62	59	62	sextant/dead reckoning	5.56 to 7.41
Diaperoecia purpurascens	D272	-40.6667	173.823	NZOI/NIWA	1964	Dredge, mussel	59	47	59	sextant/dead reckoning	5.56 to 7.41
Diaperoecia purpurascens	D274	-41.0667	174.317	NZOI/NIWA	1964	Grab	27	18	27	sextant/dead reckoning	5.56 to 7.41
Diaperoecia purpurascens	E804	-45.975	166.308	NZOI/NIWA	1968	Trawl, Agassiz	183	228	183	TRANSIT/dead reckoning	0.46 to 0.93
Diaperoecia purpurascens	E820	-46.5833	165.967	NZOI/NIWA	1968	Trawl, Agassiz	220	165	220	TRANSIT/dead reckoning	0.46 to 0.93
Diaperoecia purpurascens	H69	-46.625	167.898	NZOI/NIWA	1970	Trawl, Agassiz	54	44	54	TRANSIT/dead reckoning	0.46 to 0.93
Diaperoecia purpurascens	KAH9901/38	-34.3947	172.862	NIWA	1999	Dredge	40	41	41	DGPS	0.001 to 0.01
Diaperoecia purpurascens	Q686	-40.6767	174.055	NZOI/NIWA	1981	Dredge	205	154	205	TRANSIT/dead reckoning	0.46 to 0.93
Diaperoecia purpurascens	R	-46.7126	168.533	NIWA	1999	SCUBA	25	16	25	GPS	0.03 to 0.10
Diaperoecia purpurascens	R	-46.7176	168.54	NIWA	1999	SCUBA	26	16	26	GPS	0.03 to 0.10
Diaperoecia purpurascens	RF	-46.6991	168.51	NIWA	1999	SCUBA	25	18	25	GPS	0.03 to 0.10
Diaperoecia purpurascens	U1010	-39.937	174.427	NIWA	1993	Dredge, anchor	44	43	44	GPS	10-30 metres
Diaperoecia purpurascens	W	-46.6827	168.151	NIWA	1999	SCUBA	37	30	37	GPS	0.03 to 0.10
Diaperoecia purpurascens	WF	-46.7503	168.196	NIWA	1999	SCUBA	37	30	37	GPS	0.03 to 0.10
Diaperoecia purpurascens	Whitten/R	-36.322	174.803	University Auckland PhD thesis	1979	SCUBA	12	8	12	TRANSIT/dead reckoning	0.46 to 0.93
Diaperoecia purpurascens	Whitten/S	-36.307	174.803	University Auckland PhD thesis	1979	SCUBA	8	11	8	TRANSIT/dead reckoning	0.46 to 0.93
Diaperoecia purpurascens	Whitten/T	-36.305	174.805	University Auckland PhD thesis	1979	SCUBA	21	11	21	TRANSIT/dead reckoning	0.46 to 0.93
Diaperoecia purpurascens	Whitten/W	-36.3	174.808	University Auckland PhD thesis	1979	SCUBA	24	11	12	TRANSIT/dead reckoning	0.46 to 0.93
Diaperoecia purpurascens	Whitten/Y	-36.28	174.827	University Auckland PhD thesis	1979	SCUBA	15	52	15	TRANSIT/dead reckoning	0.46 to 0.93
Diaperoecia purpurascens	Whitten/Z	-36.27	174.808	University Auckland PhD thesis	1979	SCUBA	14	9	14	TRANSIT/dead reckoning	0.46 to 0.93
Diaperoecia purpurascens	Z6526	-40.3981	175.107	NZOI/NIWA	1989	Corer	65	66	65	GPS	0.03 to 0.10
Diaperoecia purpurascens	Z6527	-40.4011	175.044	NZOI/NIWA	1989	Corer	73	82	73	GPS	0.03 to 0.10
Diaperoecia purpurascens	Z6531	-40.3114	175.148	NZOI/NIWA	1989	Corer	103	46	103	GPS	0.03 to 0.10
Diaperoecia purpurascens	Z6532	-40.3032	174.68	NZOI/NIWA	1989	Corer	91	98	91	GPS	0.03 to 0.10
Diaperoecia purpurascens	Z6533	-40.2528	174.333	NZOI/NIWA	1989	Corer	98	99	98	GPS	0.03 to 0.10
Diaperoecia purpurascens	Z6534	-40.162	174.125	NZOI/NIWA	1989	Corer	87	90	87	GPS	0.03 to 0.10
Diaperoecia purpurascens	Z6535	-40.2011	174.211	NZOI/NIWA	1989	Corer	90	89	90	GPS	0.03 to 0.10
Diaperoecia purpurascens	Z6539	-39.9592	173.658	NZOI/NIWA	1989	Corer	78	85	78	GPS	0.03 to 0.10
Diaperoecia purpurascens	Z6541	-40.0984	173.846	NZOI/NIWA	1989	Corer	94	99	94	GPS	0.03 to 0.10
Diaperoecia purpurascens	Z6542	-40.0387	173.84	NZOI/NIWA	1989	Corer	96	101	96	GPS	0.03 to 0.10
Diaperoecia purpurascens	Z6544	-40.0101	173.693	NZOI/NIWA	1989	Corer	97	86	97	GPS	0.03 to 0.10
Diaperoecia purpurascens	Z6736	-33.2983	179.545	NZOI/NIWA	1989	Dredge	760	727	760	GPS	0.03 to 0.10
Galeopsis porcellanicus	B220	-46.6667	168.163	NZOI/NIWA	1960	Grab	37	30	37	sextant/dead reckoning	5.56 to 7.41
Galeopsis porcellanicus	B221	-46.6667	168.28	NZOI/NIWA	1960	Grab	31	29	31	sextant/dead reckoning	5.56 to 7.41
Galeopsis porcellanicus	B222	-46.6717	168.403	NZOI/NIWA	1960	Grab	27	15	27	sextant/dead reckoning	5.56 to 7.41
Galeopsis porcellanicus	B224	-46.75	168.28	NZOI/NIWA	1960	Grab	32	29	32	sextant/dead reckoning	5.56 to 7.41
Galeopsis porcellanicus	B233	-46.6617	167.8	NZOI/NIWA	1960	Grab	37	26	37	sextant/dead reckoning	5.56 to 7.41
Galeopsis porcellanicus	B235	-46.5833	167.917	NZOI/NIWA	1960	Grab	49	50	49	sextant/dead reckoning	5.56 to 7.41
Galeopsis porcellanicus	B455	-40.6667	172.217	NZOI/NIWA	1961	Dredge, cone	54	51	54	sextant/dead reckoning	5.56 to 7.41
Galeopsis porcellanicus	B483	-46.025	166.35	NZOI/NIWA	1961	Dredge, cone	183	202	183	sextant/dead reckoning	5.56 to 7.41
Galeopsis porcellanicus	B498	-40.7717	174.047	NZOI/NIWA	1961	Dredge, Devonport	40	56	40	sextant/dead reckoning	5.56 to 7.41
Galeopsis porcellanicus	B611	-45.9967	166.43	NZOI/NIWA	1962	Dredge, cone mesh with bag	70	50	70	sextant/dead reckoning	5.56 to 7.41
Galeopsis porcellanicus	C754	-34.6667	172.855	NZOI/NIWA	1962	Grab	24	21	24	sextant/dead reckoning	5.56 to 7.41
Galeopsis porcellanicus	C759	-34.195	172.165	NZOI/NIWA	1962	Grab	99	1682	99	sextant/dead reckoning	5.56 to 7.41
Galeopsis porcellanicus	C857	-40.935	173.807	NZOI/NIWA	1962	Grab	31	12	31	sextant/dead reckoning	5.56 to 7.41
Galeopsis porcellanicus	Colville Channel	-36.4124	175.459	Dr Theodor Mortensen’s Pacific Expedition 1914–16	1914	Dredge	missing	50	50	sextant/dead reckoning	5.56 to 7.41
Galeopsis porcellanicus	D269	-40.7417	173.6	NZOI/NIWA	1964	Grab	57	53	57	sextant/dead reckoning	5.56 to 7.41
Galeopsis porcellanicus	D270	-40.6667	173.61	NZOI/NIWA	1964	Grab	62	59	62	sextant/dead reckoning	5.56 to 7.41
Galeopsis porcellanicus	D272	-40.6667	173.823	NZOI/NIWA	1964	Dredge, mussel	59	47	59	sextant/dead reckoning	5.56 to 7.41
Galeopsis porcellanicus	D273	-40.75	173.825	NZOI/NIWA	1964	Dredge, mussel	75	66	75	sextant/dead reckoning	5.56 to 7.41
Galeopsis porcellanicus	DOC10302/18	-49.6925	178.724	Dept. of Conservation: Bounty/Antipodes	2009	SCUBA	20	250	20	google maps	1.2
Galeopsis porcellanicus	DOC10302/4	-49.7052	178.828	Dept. of Conservation: Bounty/Antipodes	2009	SCUBA	25	250	25	google maps	3
Galeopsis porcellanicus	DOC10302/40	-49.7038	178.798	Dept. of Conservation: Bounty/Antipodes	2009	SCUBA	10	245	10	google maps	1.2
Galeopsis porcellanicus	E367	-34.4167	173.083	NZOI/NIWA	1965	Dredge, cone mesh with bag	29	40	29	sextant/dead reckoning	5.56 to 7.41
Galeopsis porcellanicus	E817	-46.225	166.483	NZOI/NIWA	1968	Trawl, Agassiz	235	268	235	TRANSIT/dead reckoning	0.46 to 0.93
Galeopsis porcellanicus	E820	-46.5833	165.967	NZOI/NIWA	1968	Trawl, Agassiz	220	165	220	TRANSIT/dead reckoning	0.46 to 0.93
Galeopsis porcellanicus	Q686	-40.6767	174.055	NZOI/NIWA	1981	Dredge	205	154	205	TRANSIT/dead reckoning	0.46 to 0.93
Galeopsis porcellanicus	R	-46.7126	168.533	NIWA	1999	SCUBA	25	16	25	GPS	0.03 to 0.10
Galeopsis porcellanicus	R	-46.7176	168.54	NIWA	1999	SCUBA	26	16	26	GPS	0.03 to 0.10
Galeopsis porcellanicus	RF	-46.6991	168.51	NIWA	1999	SCUBA	25	18	25	GPS	0.03 to 0.10
Galeopsis porcellanicus	TAN0307/43	-49.635	178.792	NIWA	2003	Dredge	103	336	103	DGPS	0.001 to 0.01
Galeopsis porcellanicus	W	-46.6827	168.151	NIWA	1999	SCUBA	37	30	37	GPS	0.03 to 0.10
Galeopsis porcellanicus	Whitten/AA	-36.27	174.798	University Auckland PhD thesis	1979	SCUBA	16	3	16	TRANSIT/dead reckoning	0.46 to 0.93
Galeopsis porcellanicus	Whitten/R	-36.322	174.803	University Auckland PhD thesis	1979	SCUBA	12	8	12	TRANSIT/dead reckoning	0.46 to 0.93
Galeopsis porcellanicus	Whitten/S	-36.307	174.803	University Auckland PhD thesis	1979	SCUBA	8	11	8	TRANSIT/dead reckoning	0.46 to 0.93
Galeopsis porcellanicus	Whitten/T	-36.305	174.805	University Auckland PhD thesis	1979	SCUBA	21	11	21	TRANSIT/dead reckoning	0.46 to 0.93
Galeopsis porcellanicus	Whitten/W	-36.3	174.808	University Auckland PhD thesis	1979	SCUBA	24	11	12	TRANSIT/dead reckoning	0.46 to 0.93
Galeopsis porcellanicus	Whitten/Y	-36.28	174.827	University Auckland PhD thesis	1979	SCUBA	15	52	15	TRANSIT/dead reckoning	0.46 to 0.93
Galeopsis porcellanicus	Whitten/Z	-36.27	174.808	University Auckland PhD thesis	1979	SCUBA	14	9	14	TRANSIT/dead reckoning	0.46 to 0.93
Galeopsis porcellanicus	Z15519	-49.7133	178.773	NIWA	2009	SCUBA	25	290	25	GPS	0.03 to 0.10
Galeopsis porcellanicus	Z15521	-49.6905	178.736	NIWA	2009	SCUBA	20	-9999	20	GPS	0.03 to 0.10
Galeopsis porcellanicus	Z15523	-49.7064	178.786	NIWA	2009	SCUBA	25	-9999	25	GPS	0.03 to 0.10
Galeopsis porcellanicus	Z6531	-40.3114	175.148	NZOI/NIWA	1989	Corer	103	46	103	GPS	0.03 to 0.10
Galeopsis porcellanicus	Z6761	-36.2583	174.783	NZOI/NIWA	1988	Shore collection	0.5	11	11	GPS	0.03 to 0.10
Hippomenella vellicata	B222	-46.6717	168.403	NZOI/NIWA	1960	Grab	27	15	27	sextant/dead reckoning	5.56 to 7.41
Hippomenella vellicata	B223	-46.75	168.403	NZOI/NIWA	1960	Grab	26	21	26	sextant/dead reckoning	5.56 to 7.41
Hippomenella vellicata	B225	-46.8333	168.3	NZOI/NIWA	1960	Grab	31	26	31	sextant/dead reckoning	5.56 to 7.41
Hippomenella vellicata	B226	-46.9167	168.28	NZOI/NIWA	1960	Grab	49	42	49	sextant/dead reckoning	5.56 to 7.41
Hippomenella vellicata	B233	-46.6617	167.8	NZOI/NIWA	1960	Grab	37	26	37	sextant/dead reckoning	5.56 to 7.41
Hippomenella vellicata	B253	-46.6667	168.523	NZOI/NIWA	1960	Grab	17	14	17	sextant/dead reckoning	5.56 to 7.41
Hippomenella vellicata	B473	-43.3333	169.783	NZOI/NIWA	1961	Dredge, cone	215	139	215	sextant/dead reckoning	5.56 to 7.41
Hippomenella vellicata	B482	-46.1467	166.1	NZOI/NIWA	1961	Dredge, cone	87	110	87	sextant/dead reckoning	5.56 to 7.41
Hippomenella vellicata	B487	-46.2667	166.05	NZOI/NIWA	1961	Dredge, Devonport	192	187	192	sextant/dead reckoning	5.56 to 7.41
Hippomenella vellicata	B490	-45.7383	166.747	NZOI/NIWA	1961	Dredge, Devonport	144	147	144	sextant/dead reckoning	5.56 to 7.41
Hippomenella vellicata	B493	-45.5733	166.652	NZOI/NIWA	1961	Dredge, Devonport	80	99	80	sextant/dead reckoning	5.56 to 7.41
Hippomenella vellicata	B498	-40.7717	174.047	NZOI/NIWA	1961	Dredge, Devonport	40	56	40	sextant/dead reckoning	5.56 to 7.41
Hippomenella vellicata	B616	-45.3333	166.783	NZOI/NIWA	1962	Dredge, cone mesh with bag	132	-9999	132	sextant/dead reckoning	5.56 to 7.41
Hippomenella vellicata	Batson/Stn B36	-45.9401	170.779	Peter Batson/University of Otago	1999	Dredge, box	80	79	80	GPS	0.03 to 0.10
Hippomenella vellicata	C759	-34.195	172.165	NZOI/NIWA	1962	Grab	99	1682	99	sextant/dead reckoning	5.56 to 7.41
Hippomenella vellicata	C844	-41.6383	175.187	NZOI/NIWA	1962	Grab	88	87	88	sextant/dead reckoning	5.56 to 7.41
Hippomenella vellicata	C851	-40.6733	174.727	NZOI/NIWA	1962	Trawl, Agassiz	126	126	126	sextant/dead reckoning	5.56 to 7.41
Hippomenella vellicata	C852	-40.6883	174.338	NZOI/NIWA	1962	Grab	132	135	132	sextant/dead reckoning	5.56 to 7.41
Hippomenella vellicata	C861	-41	173.258	NZOI/NIWA	1962	Grab	38	36	38	sextant/dead reckoning	5.56 to 7.41
Hippomenella vellicata	C869	-41.2167	174.285	NZOI/NIWA	1962	Grab	19	44	44	sextant/dead reckoning	5.56 to 7.41
Hippomenella vellicata	C871	-41.24	174.152	NZOI/NIWA	1962	Grab	66	24	66	sextant/dead reckoning	5.56 to 7.41
Hippomenella vellicata	Colville Channel	-36.4124	175.459	Dr Theodor Mortensen’s Pacific Expedition 1914–16	1914	Dredge	missing	50	50	sextant/dead reckoning	5.56 to 7.41
Hippomenella vellicata	D269	-40.7417	173.6	NZOI/NIWA	1964	Grab	57	53	57	sextant/dead reckoning	5.56 to 7.41
Hippomenella vellicata	D270	-40.6667	173.61	NZOI/NIWA	1964	Grab	62	59	62	sextant/dead reckoning	5.56 to 7.41
Hippomenella vellicata	D272	-40.6667	173.823	NZOI/NIWA	1964	Dredge, mussel	59	47	59	sextant/dead reckoning	5.56 to 7.41
Hippomenella vellicata	D273	-40.75	173.825	NZOI/NIWA	1964	Dredge, mussel	75	66	75	sextant/dead reckoning	5.56 to 7.41
Hippomenella vellicata	Disc. Stn 934	-34.018	172.017	British National Antarctic (Discovery) Expedition 1901-04	1932	Dredge	98	2126	98	sextant/dead reckoning	5.56 to 7.41
Hippomenella vellicata	Disc. Stn 935	-34.018	172.133	British National Antarctic (Discovery) Expedition 1901-04	1932	Dredge	84	964	84	sextant/dead reckoning	5.56 to 7.41
Hippomenella vellicata	E367	-34.4167	173.083	NZOI/NIWA	1965	Dredge, cone mesh with bag	29	40	29	sextant/dead reckoning	5.56 to 7.41
Hippomenella vellicata	E820	-46.5833	165.967	NZOI/NIWA	1968	Trawl, Agassiz	220	165	220	TRANSIT/dead reckoning	0.46 to 0.93
Hippomenella vellicata	E908	-38.6333	172.683	NZOI/NIWA	1968	Trawl, Agassiz	256	216	256	TRANSIT/dead reckoning	0.46 to 0.93
Hippomenella vellicata	EB	-46.6709	168.506	NIWA	1999	SCUBA	22	13	22	GPS	0.03 to 0.10
Hippomenella vellicata	K795	-33.0433	180.423	NZOI/NIWA	1973	Trawl, Agassiz	350	2963	350	TRANSIT/dead reckoning	0.46 to 0.93
Hippomenella vellicata	K826	-28.8	182.2	NZOI/NIWA	1974	Dredge, rock	142	418	142	TRANSIT/dead reckoning	0.46 to 0.93
Hippomenella vellicata	K851	-30.555	181.47	NZOI/NIWA	1974	Dredge, rock	106	237	106	TRANSIT/dead reckoning	0.46 to 0.93
Hippomenella vellicata	M773	-44.6183	167.859	NZOI/NIWA	1981	SCUBA	25	0	25	TRANSIT/dead reckoning	0.46 to 0.93
Hippomenella vellicata	Mort Three Kings Is.	-34.1684	172.099	Dr Theodor Mortensen’s Pacific Expedition 1914–16	1914	Dredge	119	192	119	sextant/dead reckoning	5.56 to 7.41
Hippomenella vellicata	NMNZ/BS 135	-40.9333	173.117	Museum of New Zealand Te Papa Tongarewa	1952	missing	27	24	24	sextant/dead reckoning	5.56 to 7.41
Hippomenella vellicata	NMNZ/BS 163	-40.877	174.825	Museum of New Zealand Te Papa Tongarewa	1951	Dredge	137	105	137	sextant/dead reckoning	5.56 to 7.41
Hippomenella vellicata	NMNZ/BS 164	-40.087	174.077	Museum of New Zealand Te Papa Tongarewa	1951	Dredge	113	88	113	sextant/dead reckoning	5.56 to 7.41
Hippomenella vellicata	NMNZ/BS 165	-40.083	174.693	Museum of New Zealand Te Papa Tongarewa	1951	Dredge	148	65	148	sextant/dead reckoning	5.56 to 7.41
Hippomenella vellicata	NMNZ/BS 166	-40.8267	174.613	Museum of New Zealand Te Papa Tongarewa	1951	missing	148	149	149	sextant/dead reckoning	5.56 to 7.41
Hippomenella vellicata	NMNZ/BS 172	-40.81	174.11	Museum of New Zealand Te Papa Tongarewa	1951	missing	60	57	57	sextant/dead reckoning	5.56 to 7.41
Hippomenella vellicata	NMNZ/BS 181	-41.45	175.05	Museum of New Zealand Te Papa Tongarewa	1955	missing	183	154	154	sextant/dead reckoning	5.56 to 7.41
Hippomenella vellicata	Q686	-40.6767	174.055	NZOI/NIWA	1981	Dredge	205	154	205	TRANSIT/dead reckoning	0.46 to 0.93
Hippomenella vellicata	RF	-46.6991	168.51	NIWA	1999	SCUBA	25	18	25	GPS	0.03 to 0.10
Hippomenella vellicata	Three Kings SS Elingamite diver sample	-34.19	172.03	D.P. Gordon personal collection	1969	SCUBA	40	214	40	google maps	0.5
Hippomenella vellicata	TN90	-34.2456	172.086	Terra Nova Expedition 1911-1912	1911	Dredge	183	209	183	sextant/dead reckoning	5.56 to 7.41
Hippomenella vellicata	U1010	-39.937	174.427	NIWA	1993	Dredge, anchor	44	43	44	GPS	10-30 metres
Hippomenella vellicata	VUZ/9	-40.073	174	Victoria University of Wellington (Macken 1958)	1954	Dredge	90	90	90	sextant/dead reckoning	5.56 to 7.41
Hippomenella vellicata	Whitten/AA	-36.27	174.798	University Auckland PhD thesis	1979	SCUBA	16	3	16	TRANSIT/dead reckoning	0.46 to 0.93
Hippomenella vellicata	Whitten/S	-36.307	174.803	University Auckland PhD thesis	1979	SCUBA	8	11	8	TRANSIT/dead reckoning	0.46 to 0.93
Hippomenella vellicata	Whitten/W	-36.3	174.808	University Auckland PhD thesis	1979	SCUBA	24	11	12	TRANSIT/dead reckoning	0.46 to 0.93
Hippomenella vellicata	Whitten/Y	-36.28	174.827	University Auckland PhD thesis	1979	SCUBA	15	52	15	TRANSIT/dead reckoning	0.46 to 0.93
Hippomenella vellicata	Whitten/Z	-36.27	174.808	University Auckland PhD thesis	1979	SCUBA	14	9	14	TRANSIT/dead reckoning	0.46 to 0.93
Hippomenella vellicata	Z6526	-40.3981	175.107	NZOI/NIWA	1989	Corer	65	66	65	GPS	0.03 to 0.10
Hippomenella vellicata	Z6527	-40.4011	175.044	NZOI/NIWA	1989	Corer	73	82	73	GPS	0.03 to 0.10
Hippomenella vellicata	Z6532	-40.3032	174.68	NZOI/NIWA	1989	Corer	91	98	91	GPS	0.03 to 0.10
Hippomenella vellicata	Z6533	-40.2528	174.333	NZOI/NIWA	1989	Corer	98	99	98	GPS	0.03 to 0.10
Hippomenella vellicata	Z6534	-40.162	174.125	NZOI/NIWA	1989	Corer	87	90	87	GPS	0.03 to 0.10
Hippomenella vellicata	Z6535	-40.2011	174.211	NZOI/NIWA	1989	Corer	90	89	90	GPS	0.03 to 0.10
Hippomenella vellicata	Z6541	-40.0984	173.846	NZOI/NIWA	1989	Corer	94	99	94	GPS	0.03 to 0.10
Hippomenella vellicata	Z6542	-40.0387	173.84	NZOI/NIWA	1989	Corer	96	101	96	GPS	0.03 to 0.10
Hornera foliacea	1	-46.768	168.139	NIWA	2001	Dredge, oyster	34.2	29	34.2	DGPS	0.001 to 0.01
Hornera foliacea	5	-46.761	168.144	NIWA	2001	Dredge, oyster	34.2	30	34.2	DGPS	0.001 to 0.01
Hornera foliacea	94	-46.6886	168.099	NIWA	2001	Dredge, oyster	38	30	38	DGPS	0.001 to 0.01
Hornera foliacea	102	-46.7001	168.293	NIWA	2001	Dredge, oyster	28.8	29	28.8	DGPS	0.001 to 0.01
Hornera foliacea	103	-46.7192	168.276	NIWA	2001	Dredge, oyster	27	29	27	DGPS	0.001 to 0.01
Hornera foliacea	104	-46.6883	168.25	NIWA	2001	Dredge, oyster	30.6	30	30.6	DGPS	0.001 to 0.01
Hornera foliacea	111	-46.8013	168.32	NIWA	2001	Dredge, oyster	28.8	28	28.8	DGPS	0.001 to 0.01
Hornera foliacea	148	-46.608	168.066	NIWA	2001	Dredge, oyster	36	30	36	DGPS	0.001 to 0.01
Hornera foliacea	168	-46.8111	168.193	NIWA	2001	Dredge, oyster	missing	27	27	DGPS	0.001 to 0.01
Hornera foliacea	172	-46.8389	168.251	NIWA	2001	Dredge, oyster	28.8	17	28.8	DGPS	0.001 to 0.01
Hornera foliacea	182	-46.7172	168.348	NIWA	2001	Dredge, oyster	27	26	27	DGPS	0.001 to 0.01
Hornera foliacea	185	-46.6793	168.314	NIWA	2001	Dredge, oyster	28.8	29	28.8	DGPS	0.001 to 0.01
Hornera foliacea	B218	-46.8333	168.163	NZOI/NIWA	1960	Dredge, Devonport	39	23	39	sextant/dead reckoning	5.56 to 7.41
Hornera foliacea	B220	-46.6667	168.163	NZOI/NIWA	1960	Grab	37	30	37	sextant/dead reckoning	5.56 to 7.41
Hornera foliacea	B224	-46.75	168.28	NZOI/NIWA	1960	Grab	32	29	32	sextant/dead reckoning	5.56 to 7.41
Hornera foliacea	B611	-45.9967	166.43	NZOI/NIWA	1962	Dredge, cone mesh with bag	70	50	70	sextant/dead reckoning	5.56 to 7.41
Hornera foliacea	Batson/Stn B34	-45.9127	170.803	Peter Batson/University of Otago	1999	Dredge, box	80	96	80	GPS	0.03 to 0.10
Hornera foliacea	Batson/Stn B36	-45.9401	170.779	Peter Batson/University of Otago	1999	Dredge, box	80	79	80	GPS	0.03 to 0.10
Hornera foliacea	C842	-41.6417	175.333	NZOI/NIWA	1962	Grab	77	209	77	sextant/dead reckoning	5.56 to 7.41
Hornera foliacea	C844	-41.6383	175.187	NZOI/NIWA	1962	Grab	88	87	88	sextant/dead reckoning	5.56 to 7.41
Smittoidea maunganuiensis	B485	-46.0683	166.408	NZOI/NIWA	1961	Dredge, cone	58	117	58	sextant/dead reckoning	5.56 to 7.41
Smittoidea maunganuiensis	B488	-46.4783	166.238	NZOI/NIWA	1961	Dredge, Devonport	160	594	160	sextant/dead reckoning	5.56 to 7.41
Smittoidea maunganuiensis	Colville Channel	-36.4124	175.459	Dr Theodor Mortensen’s Pacific Expedition 1914–16	1914	Dredge	missing	50	50	sextant/dead reckoning	5.56 to 7.41
Smittoidea maunganuiensis	D254	-41.0833	173.15	NZOI/NIWA	1964	Grab	26	21	26	sextant/dead reckoning	5.56 to 7.41
Smittoidea maunganuiensis	DOC10302/5	-49.6689	178.725	Dept. of Conservation: Bounty/Antipodes	2009	SCUBA	24	286	24	google maps	1
Smittoidea maunganuiensis	DOC10302/61	-49.6687	178.764	Dept. of Conservation: Bounty/Antipodes	2009	SCUBA	15	228	15	google maps	1
Smittoidea maunganuiensis	DOC10302/63	-49.6882	178.817	Dept. of Conservation: Bounty/Antipodes	2009	SCUBA	20	207	20	google maps	1
Smittoidea maunganuiensis	E820	-46.5833	165.967	NZOI/NIWA	1968	Trawl, Agassiz	220	165	220	TRANSIT/dead reckoning	0.46 to 0.93
Smittoidea maunganuiensis	M778	-44.4833	167.513	NZOI/NIWA	1981	SCUBA	20	2424	20	TRANSIT/dead reckoning	0.46 to 0.93
Smittoidea maunganuiensis	M779	-44.6003	167.824	NZOI/NIWA	1981	SCUBA	30	111	30	TRANSIT/dead reckoning	0.46 to 0.93
Smittoidea maunganuiensis	off Lookout Pt. Bluff	-46.6393	168.345	D.P. Gordon personal collection	1988	Craypot	missing	28	28	google maps	6
Smittoidea maunganuiensis	Q686	-40.6767	174.055	NZOI/NIWA	1981	Dredge	205	154	205	TRANSIT/dead reckoning	0.46 to 0.93
Smittoidea maunganuiensis	TAN0307/42	-49.634	178.842	NIWA	2003	Dredge	114	244	114	DGPS	0.001 to 0.01
Smittoidea maunganuiensis	Three Kings Princes Group diver sample	-34.18	172.05	D.P. Gordon personal collection	1983	SCUBA	30	200	200	google maps	1.2
Smittoidea maunganuiensis	Waitemata Harbour	-36.834	174.72	D.P. Gordon personal collection	1967	Shore collection	0.5	0	0	google maps	7
Smittoidea maunganuiensis	Whangarei Hds Taurikura Bay	-35.8292	174.524	D.P. Gordon personal collection	1998	Shore collection	0.5	0	0	google maps	0.3
Smittoidea maunganuiensis	Whitten/AA	-36.27	174.798	University Auckland PhD thesis	1979	SCUBA	16	3	16	TRANSIT/dead reckoning	0.46 to 0.93
Smittoidea maunganuiensis	Whitten/B	-36.393	174.758	University Auckland PhD thesis	1979	SCUBA	3	-9999	3	TRANSIT/dead reckoning	0.46 to 0.93
Smittoidea maunganuiensis	Whitten/E	-36.382	174.818	University Auckland PhD thesis	1979	SCUBA	10	6	10	TRANSIT/dead reckoning	0.46 to 0.93
Smittoidea maunganuiensis	Whitten/R	-36.322	174.803	University Auckland PhD thesis	1979	SCUBA	12	8	12	TRANSIT/dead reckoning	0.46 to 0.93
Smittoidea maunganuiensis	Whitten/W	-36.3	174.808	University Auckland PhD thesis	1979	SCUBA	24	11	12	TRANSIT/dead reckoning	0.46 to 0.93
Smittoidea maunganuiensis	Whitten/Y	-36.28	174.827	University Auckland PhD thesis	1979	SCUBA	15	52	15	TRANSIT/dead reckoning	0.46 to 0.93
Smittoidea maunganuiensis	Whitten/Z	-36.27	174.808	University Auckland PhD thesis	1979	SCUBA	14	9	14	TRANSIT/dead reckoning	0.46 to 0.93
Smittoidea maunganuiensis	Z15520	-49.6762	178.732	NIWA	2009	SCUBA	25	-9999	25	GPS	0.03 to 0.10
Smittoidea maunganuiensis	Z15524	-49.6705	178.757	NIWA	2009	SCUBA	20	228	20	GPS	0.03 to 0.10
Smittoidea maunganuiensis	Z15525	-49.6856	178.811	NIWA	2009	SCUBA	20	-9999	20	GPS	0.03 to 0.10
Smittoidea maunganuiensis	Z6534	-40.162	174.125	NZOI/NIWA	1989	Corer	87	90	87	GPS	0.03 to 0.10
