# Supplementary material for: Habitat-Forming Bryozoans in New Zealand: Their Known and Predicted Distribution in Relation to Broad-Scale Environmental Variables and Fishing Effort
Source: PLoS One. 2013 Sep 23;8(9):e75160. doi: 10.1371/journal.pone.0075160 (PMC3781067; doi:10.1371/journal.pone.0075160)
Supplement: Table S2 — Excel file showing (1) presence record layer values (2), target-group background record layer values, and (3) Pearson correlations. (XLS) [file pone.0075160.s016.xls]

## Sheet: Presence
Species	X	Y	Depth	SSTGradient	SSTWinter	WaveHeight	TidalCurrent	MLD	Productivity	SPM	MGS	SedType	Mask
Arachnopusia unicornis	6.62354e+06	-4.80476e+06	24	0.00664288	6.90721	0	0.08217	82.9686	226.006	0.07	4	2	1
Arachnopusia unicornis	6.62687e+06	-4.80424e+06	15	0.0066758	6.9008	0	0.08092	82.7711	225.1	0.07	4	2	1
Arachnopusia unicornis	5.74475e+06	-4.45715e+06	49	0.00771958	10.4627	2.343	0.54018	53.5865	607.696	0.25	1	8	1
Arachnopusia unicornis	5.75485e+06	-4.45715e+06	53	0.00821384	10.4459	2.965	0.47981	53.5722	582.048	0.2	1	7	1
Arachnopusia unicornis	5.73493e+06	-4.44692e+06	39	0.00478897	10.3963	1.401	1.2167	51.7481	703.27	0.36	1	7	1
Arachnopusia unicornis	5.74643e+06	-4.44692e+06	31	0.00744587	10.3761	2.107	1.11379	51.7988	707.056	0.28	10	5	1
Arachnopusia unicornis	5.75344e+06	-4.44692e+06	22	0.00738812	10.3701	2.533	0.99495	51.8284	682.817	0.3	10	5	1
Arachnopusia unicornis	5.73768e+06	-4.43675e+06	37	0.00576429	10.3486	1.908	1.12627	49.9212	804.967	0.32	1	7	1
Arachnopusia unicornis	5.74475e+06	-4.43671e+06	32	0.00720462	10.3228	1.995	1.13462	49.9904	828.837	0.32	2	7	1
Arachnopusia unicornis	5.75512e+06	-4.43671e+06	26	0.00647812	10.3083	2.186	0.95008	50.0992	811.178	0.4	4	5	1
Arachnopusia unicornis	5.53399e+06	-4.43365e+06	286	0.00900651	11.0841	3.728	0.27965	64.404	514.162	0.17	4	2	1
Arachnopusia unicornis	5.76664e+06	-4.43275e+06	26	0.00545871	10.3009	2.61	0.8972	49.5887	792.403	0.54	4	5	1
Arachnopusia unicornis	5.76606e+06	-4.43214e+06	25	0.0052554	10.2971	2.406	1.27376	49.4215	829.747	0.54	4	5	1
Arachnopusia unicornis	5.76413e+06	-4.43048e+06	25	0.00472275	10.2817	2.228	1.26492	49.023	856.11	0.61	4	5	1
Arachnopusia unicornis	5.73387e+06	-4.42848e+06	37	0.00415543	10.3607	1.707	1.22318	48.2036	883.729	0.33	4	5	1
Arachnopusia unicornis	5.76378e+06	-4.42704e+06	22	0.00407359	10.2705	2.204	1.16592	48.4838	902.644	0.98	1	8	1
Arachnopusia unicornis	5.7247e+06	-4.42652e+06	26	0.00319472	10.4252	1.666	1.43143	47.8768	869.901	0.3	1	8	1
Arachnopusia unicornis	5.73493e+06	-4.42652e+06	37	0.00423584	10.3555	1.707	1.21138	48.0325	887.646	0.35	4	5	1
Arachnopusia unicornis	5.74475e+06	-4.42652e+06	31	0.00491187	10.2917	1.926	1.26537	48.1881	949.889	0.59	2	8	1
Arachnopusia unicornis	5.70437e+06	-4.42591e+06	37	0.00277151	10.7612	2.572	1.12493	48.0634	812.328	0.23	1	7	1
Arachnopusia unicornis	5.73101e+06	-4.4255e+06	17	0.00397749	10.3692	2.139	1.22856	47.6102	916.499	0.33	4	2	1
Arachnopusia unicornis	5.71264e+06	-4.42143e+06	54	0.0043185	10.5902	2.483	1.16101	46.8822	897.229	0.26	1	7	1
Arachnopusia unicornis	5.74082e+06	-4.41675e+06	33	0.00284857	10.2961	2.035	1.27736	46.2987	1051.23	1.16	2	7	1
Arachnopusia unicornis	5.55012e+06	-4.41634e+06	220	0.00925392	11.1348	3.677	0.47475	58.508	513.141	0.16	4	2	1
Arachnopusia unicornis	5.71418e+06	-4.41634e+06	49	0.00577827	10.541	2.621	1.07773	45.8564	922.564	0.31	10	5	1
Arachnopusia unicornis	5.73661e+06	-4.41634e+06	25	0.00334635	10.3294	2.131	1.17916	46.0284	1027.5	0.8	2	7	1
Arachnopusia unicornis	5.75009e+06	-4.41523e+06	2	0.00196548	10.2475	0.947	0.62061	46.1564	1149.92	9.68	-9999	-9999	1
Arachnopusia unicornis	5.57297e+06	-4.40354e+06	160	0.00945022	11.0697	3.623	0.24666	53.4507	522.272	0.15	4	2	1
Arachnopusia unicornis	5.55713e+06	-4.37782e+06	192	0.00858489	11.3577	3.571	0.4822	51.662	541.701	0.17	4	2	1
Arachnopusia unicornis	5.56134e+06	-4.36328e+06	87	0.00813756	11.5325	3.526	0.64672	49.0765	572.581	0.17	4	2	1
Arachnopusia unicornis	5.58727e+06	-4.35379e+06	58	0.00410393	11.6342	3.399	0.54127	44.2716	660.7	0.21	4	2	1
Arachnopusia unicornis	5.58237e+06	-4.34856e+06	183	0.00488974	11.6913	3.4	0.55034	44.2203	670.556	0.2	4	2	1
Arachnopusia unicornis	5.95644e+06	-4.33375e+06	82	0.0157961	9.43248	2.367	0.15324	41.7677	504.423	0.31	2	7	1
Arachnopusia unicornis	5.94291e+06	-4.32269e+06	0	0.00283506	-9999	0	0.37675	32.3294	789.668	0.77	-9999	-9999	1
Arachnopusia unicornis	5.61575e+06	-4.31402e+06	144	5.21e-06	-9999	0	-9999	37.9165	-9999	0.32	4	5	1
Arachnopusia unicornis	5.60775e+06	-4.2917e+06	80	0.00194714	11.7524	2.512	0.03959	37.7715	811.849	0.36	0.75	6	1
Arachnopusia unicornis	5.61672e+06	-4.26554e+06	251	0	11.814	2.95	0.06708	37.0255	805.898	0.3	4	2	1
Arachnopusia unicornis	5.61918e+06	-4.26512e+06	132	-9999	11.8053	2.895	0	-9999	-9999	0.41	-9999	-9999	1
Arachnopusia unicornis	5.62601e+06	-4.25711e+06	116	0	11.8082	2.145	0.11115	36.1058	853.901	0.87	4	5	1
Arachnopusia unicornis	5.71133e+06	-4.18058e+06	25	0	11.874	0	0	26.9791	1032.12	0.32	-9999	-9999	1
Arachnopusia unicornis	5.71009e+06	-4.17977e+06	40	0	11.8759	0	0	27.6703	1033.86	0	-9999	-9999	1
Arachnopusia unicornis	5.70533e+06	-4.17136e+06	30	0	11.8942	2.309	0	32.3008	1065.52	0.44	1	7	1
Arachnopusia unicornis	7.0655e+06	-4.15019e+06	55	0.00225639	10.6302	3.397	0.22211	64.9165	573.158	0.19	0.03	4	1
Arachnopusia unicornis	6.33818e+06	-3.83875e+06	77	0.00569903	11.9915	2.149	0.11748	39.9166	851.468	0.33	4	2	1
Arachnopusia unicornis	6.29741e+06	-3.79736e+06	20	0.000748039	12.3547	0.476	0.04609	34.1621	968.31	0.48	0.03	6	1
Arachnopusia unicornis	6.24998e+06	-3.79124e+06	66	0.00191589	-9999	1.05	0.76514	31.376	-9999	0.64	4	5	1
Arachnopusia unicornis	6.23951e+06	-3.79086e+06	44	0	12.0218	0.182999	0.17651	31.1462	1054.52	0.6	0.03	6	1
Arachnopusia unicornis	6.14748e+06	-3.77639e+06	15	0.000551908	12.1459	0.010999	0.14275	33.818	1843.83	2.23	0.75	6	1
Arachnopusia unicornis	6.25265e+06	-3.77454e+06	27	0.00368818	12.4943	0.495	0.63871	30.9562	952.161	0.69	0.35	7	1
Arachnopusia unicornis	6.25909e+06	-3.77352e+06	198	0.00822462	12.5187	0.763	1.76418	31.0178	913.057	0.54	4	5	1
Arachnopusia unicornis	6.25559e+06	-3.77121e+06	88	0.00549522	12.4925	0.505999	1.40557	30.8682	922.809	0.58	2	7	1
Arachnopusia unicornis	6.14748e+06	-3.76713e+06	9	0.000811079	12.0824	0.037	0.2117	34.6156	1582.39	1.22	0.03	6	1
Arachnopusia unicornis	6.1636e+06	-3.76713e+06	38	0.00284368	12.1309	0.018999	0.22081	33.4651	1340.8	0.45	0.15	6	1
Arachnopusia unicornis	6.20974e+06	-3.75992e+06	31	0	-9999	0.967	2.17904	31.1678	1238.11	0.45	0.15	6	1
Arachnopusia unicornis	6.21296e+06	-3.75825e+06	22	0	12.3768	0	1.55958	31.0585	-9999	0.48	-9999	-9999	1
Arachnopusia unicornis	6.20217e+06	-3.75789e+06	48	0.000186424	12.2959	1.666	0.32858	31.4793	1192.74	0.39	0.15	6	1
Arachnopusia unicornis	6.29356e+06	-3.75127e+06	122	0.00445153	12.7079	0.978999	0.92955	31.8276	1137.64	0.28	0.75	7	1
Arachnopusia unicornis	6.19319e+06	-3.74864e+06	64	0.00181058	12.4128	1.581	0.43799	32.0001	1123.19	0.29	0.15	6	1
Arachnopusia unicornis	6.21128e+06	-3.73942e+06	75	7.38e-05	12.4591	2.112	0.42943	31.2437	1177.95	0.37	4	2	1
Arachnopusia unicornis	6.19235e+06	-3.7385e+06	57	0.0030298	12.5246	1.718	0.51237	32.209	1091.1	0.29	0.15	6	1
Arachnopusia unicornis	6.23063e+06	-3.73132e+06	205	0.00214809	12.3973	1.597	1.08906	30.4438	1017.31	0.32	4	2	1
Arachnopusia unicornis	6.07597e+06	-3.73021e+06	54	0.0027649	12.8013	2.349	0.34984	37.3998	1150.02	0.36	4	5	1
Arachnopusia unicornis	6.19319e+06	-3.73021e+06	62	0.00323043	12.6072	1.724	0.56213	32.3007	1063.68	0.29	0.35	7	1
Arachnopusia unicornis	6.21114e+06	-3.73021e+06	59	0.00167532	12.491	1.943	0.9941	31.3116	1031.97	0.34	4	2	1
Arachnopusia unicornis	6.31918e+06	-3.70059e+06	65	0.00196031	12.72	0.907999	0.27107	23.9978	1096.98	0.31	0.75	7	1
Arachnopusia unicornis	6.28324e+06	-3.69016e+06	91	0.0063867	12.9362	1.24	0.40688	29.825	831.168	0.19	0.75	6	1
Arachnopusia unicornis	6.24376e+06	-3.67895e+06	90	0.00764798	12.915	1.799	0.51658	30.6906	895.789	0.21	0.75	8	1
Arachnopusia unicornis	6.23653e+06	-3.67466e+06	87	0.00769362	12.9305	1.891	0.50696	31.0777	897.997	0.21	0.75	8	1
Arachnopusia unicornis	6.21301e+06	-3.66769e+06	94	0.00760015	12.9469	2.141	0.41848	32.6915	926.949	0.23	0.75	7	1
Arachnopusia unicornis	6.2002e+06	-3.65802e+06	97	0.00805021	13.0106	2.275	0.35823	34.0156	957.654	0.22	0.35	7	1
Arachnopusia unicornis	6.19722e+06	-3.65245e+06	78	0.00803628	13.039	2.343	0.33627	34.5428	941.602	0.21	0.35	7	1
Arachnopusia unicornis	6.4159e+06	-3.39792e+06	35	0.00478013	14.0386	1.472	0.08205	46.5663	1517.55	0.37	1	7	1
Arachnopusia unicornis	6.28655e+06	-3.31824e+06	0	0	13.7323	0.754999	0.5932	50.4952	1780.63	4.76	-9999	-9999	1
Arachnopusia unicornis	6.34879e+06	-3.27424e+06	50	0.00696238	14.1971	1.266	0.642	50.6883	1317.44	0.28	0.75	7	1
Arachnopusia unicornis	6.29642e+06	-3.26951e+06	5	-9999	-9999	1.23	0.58105	-9999	1209.34	0	-9999	-9999	1
Arachnopusia unicornis	6.29306e+06	-3.26514e+06	6	0.000894197	14.0417	1.216	0.13765	48.7451	1176.58	0	0.75	6	1
Arachnopusia unicornis	6.29356e+06	-3.26483e+06	12	0.000894197	14.0417	1.216	0.13765	48.7451	1176.58	0	0.75	6	1
Arachnopusia unicornis	6.29433e+06	-3.26332e+06	8	0.00113823	14.0686	1.216	0.27806	48.71	1169.81	0	1	7	1
Arachnopusia unicornis	6.29528e+06	-3.2625e+06	12	0.00134333	14.0586	1.377	0.29994	48.7343	1172.66	0.32	1	7	1
Arachnopusia unicornis	6.29361e+06	-3.25907e+06	11	0.00101104	14.1593	0	-9999	48.567	-9999	0.31	0.03	6	1
Arachnopusia unicornis	6.29466e+06	-3.25884e+06	11	0.00123326	14.1498	0	-9999	48.5934	-9999	0.32	1	7	1
Arachnopusia unicornis	6.27011e+06	-3.21376e+06	0	0.000957007	-9999	0	0.09987	47.0435	1036.72	0.42	4	5	1
Arachnopusia unicornis	6.12394e+06	-3.07101e+06	37	0.0125888	14.821	1.176	0	45.3056	1085.32	0.21	0.75	6	1
Arachnopusia unicornis	6.14888e+06	-3.06911e+06	29	0.0165383	15.3187	1.583	0.22452	46.9842	905.664	0.19	0.15	6	1
Arachnopusia unicornis	6.07162e+06	-3.04663e+06	99	0.00838594	14.7502	2.781	0.72246	44.6046	843.146	0.14	1	8	1
Arachnopusia unicornis	6.06603e+06	-3.04394e+06	119	0.00882206	14.7299	2.784	0.67993	44.5886	807.722	0.13	1	8	1
Arachnopusia unicornis	6.06892e+06	-3.02873e+06	84	0.0118542	14.9305	2.795	0.46478	45.8632	750.125	0.13	1	8	1
Arachnopusia unicornis	6.6133e+06	-2.7404e+06	830	0.00560441	17.1111	2.558	0.05884	56.8717	397.836	0.07	0.15	4	1
Arachnopusia unicornis	6.85197e+06	-2.68499e+06	60	0.00600811	17.1119	2.537	0.16096	48.6944	418.151	0.08	1	3	1
Cellaria immersa	5.55012e+06	-4.41634e+06	220	0.00925392	11.1348	3.677	0.47475	58.508	513.141	0.16	4	2	1
Cellaria immersa	5.57297e+06	-4.40354e+06	160	0.00945022	11.0697	3.623	0.24666	53.4507	522.272	0.15	4	2	1
Cellaria immersa	5.58377e+06	-4.35561e+06	120	0.00546663	11.6058	3.465	0.50808	45.1138	637.71	0.19	4	2	1
Cellaria immersa	5.5891e+06	-4.34514e+06	70	0.00193522	11.7098	3.326	0.33588	42.6747	707.559	0.24	0.35	7	1
Cellaria immersa	5.68024e+06	-4.1649e+06	20	0.00296308	12.0242	2.89	0.05693	36.8128	967.042	0.2	0.03	6	1
Cellaria immersa	6.32585e+06	-3.83837e+06	88	0.00673879	12.0031	2.152	0.22769	38.5085	906.292	0.31	2.5	5	1
Cellaria immersa	6.23951e+06	-3.79086e+06	44	0	12.0218	0.182999	0.17651	31.1462	1054.52	0.6	0.03	6	1
Cellaria immersa	6.15519e+06	-3.78567e+06	17	0.000620391	12.2119	0.007	0.21567	30.3393	1939.07	1.76	0.15	6	1
Cellaria immersa	6.14748e+06	-3.77639e+06	15	0.000551908	12.1459	0.010999	0.14275	33.818	1843.83	2.23	0.75	6	1
Cellaria immersa	6.15451e+06	-3.77639e+06	26	0.00121958	12.1456	0.014999	0.21126	32.4779	1665.83	1.17	0.03	6	1
Cellaria immersa	6.15921e+06	-3.77493e+06	28	0.00178616	12.139	0.020999	0.21592	31.7686	1569.23	0.62	0.03	6	1
Cellaria immersa	6.25559e+06	-3.77121e+06	88	0.00549522	12.4925	0.505999	1.40557	30.8682	922.809	0.58	2	7	1
Cellaria immersa	6.1636e+06	-3.76713e+06	38	0.00284368	12.1309	0.018999	0.22081	33.4651	1340.8	0.45	0.15	6	1
Cellaria immersa	6.18463e+06	-3.76713e+06	48	2.25e-05	12.2024	0.157	0.30107	31.9637	1206.85	0.4	0.03	6	1
Cellaria immersa	6.1784e+06	-3.76367e+06	44	0.00117998	12.224	1.207	0.28211	32.5315	1229.87	0.36	0.75	6	1
Cellaria immersa	6.20974e+06	-3.75992e+06	31	0	-9999	0.967	2.17904	31.1678	1238.11	0.45	0.15	6	1
Cellaria immersa	6.29356e+06	-3.75127e+06	122	0.00445153	12.7079	0.978999	0.92955	31.8276	1137.64	0.28	0.75	7	1
Cellaria immersa	6.23526e+06	-3.74606e+06	57	0.00157676	12.3053	0.86	0.8987	30.4532	1095.34	0.45	1	7	1
Cellaria immersa	6.22993e+06	-3.74182e+06	40	0.000709613	12.2873	0.745999	0.90074	30.4693	1121.44	0.41	0.35	7	1
Cellaria immersa	6.26386e+06	-3.74163e+06	144	0.00724739	12.6221	1.134	0.91207	30.2695	870.478	0.25	0.35	7	1
Cellaria immersa	6.19235e+06	-3.7385e+06	57	0.0030298	12.5246	1.718	0.51237	32.209	1091.1	0.29	0.15	6	1
Cellaria immersa	6.25447e+06	-3.7326e+06	132	0.00555112	12.5645	1.201	0.83246	30.1764	911.346	0.26	0.35	7	1
Cellaria immersa	6.23063e+06	-3.73132e+06	205	0.00214809	12.3973	1.597	1.08906	30.4438	1017.31	0.32	4	2	1
Cellaria immersa	6.28714e+06	-3.73094e+06	126	0.00880503	12.8148	1.3	0.67079	30.7961	887.791	0.21	0.35	7	1
Cellaria immersa	6.19319e+06	-3.73021e+06	62	0.00323043	12.6072	1.724	0.56213	32.3007	1063.68	0.29	0.35	7	1
Cellaria immersa	6.18814e+06	-3.72376e+06	54	0.00385793	12.6893	1.738	0.4003	32.6843	1032.82	0.28	0.15	6	1
Cellaria immersa	6.31386e+06	-3.70092e+06	73	0.00298149	12.7535	0.962999	0.30568	28.3565	1109.23	0.21	0.35	7	1
Cellaria immersa	6.31918e+06	-3.70059e+06	65	0.00196031	12.72	0.907999	0.27107	23.9978	1096.98	0.31	0.75	7	1
Cellaria immersa	6.32261e+06	-3.69106e+06	103	0.00133989	12.7091	0.832	0.24291	21.6212	1030.45	0.34	0.35	7	1
Cellaria immersa	6.28324e+06	-3.69016e+06	91	0.0063867	12.9362	1.24	0.40688	29.825	831.168	0.19	0.75	6	1
Cellaria immersa	6.25403e+06	-3.68462e+06	98	0.00739791	12.8902	1.667	0.49798	30.1498	880.409	0.21	0.75	7	1
Cellaria immersa	6.24376e+06	-3.67895e+06	90	0.00764798	12.915	1.799	0.51658	30.6906	895.789	0.21	0.75	8	1
Cellaria immersa	6.23653e+06	-3.67466e+06	87	0.00769362	12.9305	1.891	0.50696	31.0777	897.997	0.21	0.75	8	1
Cellaria immersa	6.21301e+06	-3.66769e+06	94	0.00760015	12.9469	2.141	0.41848	32.6915	926.949	0.23	0.75	7	1
Cellaria immersa	6.28431e+06	-3.666e+06	148	0.0051815	12.9221	1.144	0.34493	29.6513	848.581	0.19	0.75	8	1
Cellaria immersa	6.226e+06	-3.6649e+06	90	0.00813278	12.9831	2.047	0.47326	31.8055	891.574	0.2	2.5	2	1
Cellaria immersa	6.21253e+06	-3.66115e+06	96	0.0080994	12.9988	2.207	0.39899	32.9889	907.018	0.22	0.75	7	1
Cellaria immersa	6.2002e+06	-3.65802e+06	97	0.00805021	13.0106	2.275	0.35823	34.0156	957.654	0.22	0.35	7	1
Cellaria immersa	6.19722e+06	-3.65245e+06	78	0.00803628	13.039	2.343	0.33627	34.5428	941.602	0.21	0.35	7	1
Cellaria immersa	6.26195e+06	-3.65002e+06	44	0.00551073	12.9306	1.794	0.52364	30.3158	920.272	0.27	4	2	1
Cellaria immersa	6.39708e+06	-3.30057e+06	132	0.00774575	15.0612	1.679	0.10684	52.8385	817.307	0.18	0.35	7	1
Cellaria immersa	6.27011e+06	-3.21376e+06	0	0.000957007	-9999	0	0.09987	47.0435	1036.72	0.42	-9999	-9999	1
Cellaria immersa	6.10206e+06	-3.08024e+06	73	0.00434453	14.7653	2.701	1.24681	43.4116	1272.76	0.3	1	8	1
Cellaria immersa	6.05773e+06	-3.0522e+06	172	0.00740694	14.7546	2.777	0.8424	43.5382	721.872	0.12	2	8	1
Cellaria immersa	6.06497e+06	-3.05175e+06	183	0.00736057	14.7319	2.775	0.84646	43.8703	768.966	0.13	1	8	1
Cellaria immersa	6.07582e+06	-3.04916e+06	260	0.00800293	14.7753	2.777	0.78714	44.6442	869.482	0.14	1	8	1
Cellaria immersa	6.12757e+06	-3.03065e+06	58	0.0188246	15.6842	2.664	0.34601	49.1455	751.127	0.14	1	7	1
Cellaria immersa	6.05916e+06	-3.02873e+06	98	0.010672	14.9153	2.796	0.41456	45.3763	683.764	0.13	1	8	1
Cellaria immersa	6.06892e+06	-3.02873e+06	84	0.0118542	14.9305	2.795	0.46478	45.8632	750.125	0.13	1	8	1
Cellaria immersa	6.83876e+06	-2.63571e+06	182	0.00735454	17.5659	2.528	0.08956	47.8159	399.239	0.07	1	3	1
Cellaria tenuirostris	6.63341e+06	-4.79975e+06	114	0.00689938	6.87699	3.348	0.07925	82.2072	225.733	0.11	4	2	1
Cellaria tenuirostris	5.75344e+06	-4.44692e+06	22	0.00738812	10.3701	2.533	0.99495	51.8284	682.817	0.3	10	5	1
Cellaria tenuirostris	5.53399e+06	-4.43365e+06	286	0.00900651	11.0841	3.728	0.27965	64.404	514.162	0.17	4	2	1
Cellaria tenuirostris	5.70437e+06	-4.42591e+06	37	0.00277151	10.7612	2.572	1.12493	48.0634	812.328	0.23	1	7	1
Cellaria tenuirostris	5.75026e+06	-4.42318e+06	15	0.00374539	10.2634	2.17	0.8786	47.5735	1034.73	2.79	10	5	1
Cellaria tenuirostris	5.55012e+06	-4.41634e+06	220	0.00925392	11.1348	3.677	0.47475	58.508	513.141	0.16	4	2	1
Cellaria tenuirostris	5.57297e+06	-4.40354e+06	160	0.00945022	11.0697	3.623	0.24666	53.4507	522.272	0.15	4	2	1
Cellaria tenuirostris	5.55713e+06	-4.37782e+06	192	0.00858489	11.3577	3.571	0.4822	51.662	541.701	0.17	4	2	1
Cellaria tenuirostris	5.58377e+06	-4.35561e+06	120	0.00546663	11.6058	3.465	0.50808	45.1138	637.71	0.19	4	2	1
Cellaria tenuirostris	5.58727e+06	-4.35379e+06	58	0.00410393	11.6342	3.399	0.54127	44.2716	660.7	0.21	4	2	1
Cellaria tenuirostris	5.58237e+06	-4.34856e+06	183	0.00488974	11.6913	3.4	0.55034	44.2203	670.556	0.2	4	2	1
Cellaria tenuirostris	5.59513e+06	-4.34796e+06	30	0.000585874	11.6297	2.951	0.24449	42.2689	716.738	0.5	10	5	1
Cellaria tenuirostris	5.5891e+06	-4.34514e+06	70	0.00193522	11.7098	3.326	0.33588	42.6747	707.559	0.24	0.35	7	1
Cellaria tenuirostris	5.57886e+06	-4.34253e+06	183	0.00590809	11.7297	3.451	0.42385	44.1294	696.31	0.21	4	2	1
Cellaria tenuirostris	5.61575e+06	-4.31402e+06	144	5.21e-06	-9999	0	-9999	37.9165	-9999	0.32	0.35	7	1
Cellaria tenuirostris	5.60775e+06	-4.2917e+06	80	0.00194714	11.7524	2.512	0.03959	37.7715	811.849	0.36	2.5	5	1
Cellaria tenuirostris	5.62601e+06	-4.25711e+06	116	0	11.8082	2.145	0.11115	36.1058	853.901	0.87	0.35	7	1
Cellaria tenuirostris	5.71415e+06	-4.18586e+06	30	0	-9999	0	0.0051	23.8355	-9999	0	1	7	1
Cellaria tenuirostris	5.71133e+06	-4.18058e+06	25	0	11.874	0	0	26.9791	1032.12	0.32	0.03	6	1
Cellaria tenuirostris	5.71009e+06	-4.17977e+06	40	0	11.8759	0	0	27.6703	1033.86	0	0.03	6	1
Cellaria tenuirostris	5.70472e+06	-4.1758e+06	27	0	11.8816	1.048	0.04984	30.6347	1034.9	0.37	0.35	7	1
Cellaria tenuirostris	5.70429e+06	-4.17544e+06	30	0	11.8849	2.077	0.04667	30.9987	1041.01	0.37	2.5	5	1
Cellaria tenuirostris	5.7038e+06	-4.17392e+06	120	0	11.8888	2.206	0.05018	31.5491	1042.31	0.41	0.15	6	1
Cellaria tenuirostris	5.70637e+06	-4.17298e+06	30	-9999	11.8906	0	0	-9999	1051.14	0.45	0.03	6	1
Cellaria tenuirostris	5.68024e+06	-4.1649e+06	20	0.00296308	12.0242	2.89	0.05693	36.8128	967.042	0.2	0.03	6	1
Cellaria tenuirostris	6.33426e+06	-3.83875e+06	53	0.00576396	12.004	2.169	0.13978	39.4914	864.834	0.34	0.75	7	1
Cellaria tenuirostris	6.32585e+06	-3.83837e+06	88	0.00673879	12.0031	2.152	0.22769	38.5085	906.292	0.31	2.5	5	1
Cellaria tenuirostris	6.29622e+06	-3.80649e+06	9	0.00408335	12.2317	1.243	0.39432	34.5245	939.797	0.56	2	7	1
Cellaria tenuirostris	6.23951e+06	-3.79086e+06	44	0	12.0218	0.182999	0.17651	31.1462	1054.52	0.6	0.03	6	1
Cellaria tenuirostris	6.30593e+06	-3.75271e+06	18	0.00106049	12.5935	0.472999	1.23788	32.571	1159.28	0.91	2	7	1
Cellaria tenuirostris	6.23063e+06	-3.73132e+06	205	0.00214809	12.3973	1.597	1.08906	30.4438	1017.31	0.32	4	2	1
Cellaria tenuirostris	6.28714e+06	-3.73094e+06	126	0.00880503	12.8148	1.3	0.67079	30.7961	887.791	0.21	0.35	7	1
Cellaria tenuirostris	6.19319e+06	-3.73021e+06	62	0.00323043	12.6072	1.724	0.56213	32.3007	1063.68	0.29	0.35	7	1
Cellaria tenuirostris	6.18814e+06	-3.72376e+06	54	0.00385793	12.6893	1.738	0.4003	32.6843	1032.82	0.28	0.15	6	1
Cellaria tenuirostris	6.32261e+06	-3.69106e+06	103	0.00133989	12.7091	0.832	0.24291	21.6212	1030.45	0.34	0.35	7	1
Cellaria tenuirostris	6.26195e+06	-3.65002e+06	44	0.00551073	12.9306	1.794	0.52364	30.3158	920.272	0.27	4	2	1
Cellaria tenuirostris	6.39708e+06	-3.30057e+06	132	0.00774575	15.0612	1.679	0.10684	52.8385	817.307	0.18	0.35	7	1
Cellaria tenuirostris	6.34879e+06	-3.27424e+06	50	0.00696238	14.1971	1.266	0.642	50.6883	1317.44	0.28	0.75	7	1
Cellaria tenuirostris	6.29356e+06	-3.26483e+06	12	0.000894197	14.0417	1.216	0.13765	48.7451	1176.58	0	0.03	6	1
Cellaria tenuirostris	6.29558e+06	-3.26047e+06	15	0.00142744	14.1265	1.424	0.24776	48.6484	1163.63	0.33	0.03	6	1
Cellaria tenuirostris	6.29328e+06	-3.25907e+06	16	0.00101104	14.1593	0	-9999	48.567	-9999	0.31	2	7	1
Cellaria tenuirostris	6.10206e+06	-3.08024e+06	73	0.00434453	14.7653	2.701	1.24681	43.4116	1272.76	0.3	1	8	1
Cellaria tenuirostris	6.06316e+06	-3.07667e+06	549	0.00688402	14.9158	2.748	0.58363	41.902	776.878	0.14	1	8	1
Cellaria tenuirostris	6.07582e+06	-3.04916e+06	260	0.00800293	14.7753	2.777	0.78714	44.6442	869.482	0.14	1	8	1
Cellaria tenuirostris	6.06194e+06	-3.04511e+06	155	0.00846094	14.7265	2.786	0.72588	44.2596	755.797	0.12	1	8	1
Cellaria tenuirostris	6.06603e+06	-3.04394e+06	119	0.00882206	14.7299	2.784	0.67993	44.5886	807.722	0.13	1	8	1
Cellaria tenuirostris	6.12757e+06	-3.03065e+06	58	0.0188246	15.6842	2.664	0.34601	49.1455	751.127	0.14	1	7	1
Cellaria tenuirostris	6.05916e+06	-3.02873e+06	98	0.010672	14.9153	2.796	0.41456	45.3763	683.764	0.13	1	8	1
Cellaria tenuirostris	6.06892e+06	-3.02873e+06	84	0.0118542	14.9305	2.795	0.46478	45.8632	750.125	0.13	1	8	1
Cellaria tenuirostris	6.82813e+06	-2.7639e+06	190	0.00546284	16.7067	2.546	0.19628	54.1526	420.965	0.09	1	3	1
Cellaria tenuirostris	6.85449e+06	-2.68564e+06	106	0.00590144	17.1009	2.539	0.16886	48.6701	414.95	0.08	1	3	1
Cellaria tenuirostris	6.85477e+06	-2.68547e+06	125	0.0059198	17.1009	2.539	0.1684	48.6114	415.164	0.08	1	3	1
Cellaria tenuirostris	6.85108e+06	-2.64918e+06	157	0.00672113	17.3402	2.532	0.12704	47.7583	423.553	0.08	1	3	1
Celleporaria agglutinans	5.74475e+06	-4.45715e+06	49	0.00771958	10.4627	2.343	0.54018	53.5865	607.696	0.25	1	8	1
Celleporaria agglutinans	5.73417e+06	-4.44809e+06	40	0.00479647	10.4098	1.224	1.24156	51.9336	694.592	0.37	1	7	1
Celleporaria agglutinans	5.74232e+06	-4.4476e+06	29	0.00749308	10.4015	1.691	1.0124	51.9629	701.904	0.29	2	8	1
Celleporaria agglutinans	5.73493e+06	-4.44692e+06	39	0.00478897	10.3963	1.401	1.2167	51.7481	703.27	0.36	1	7	1
Celleporaria agglutinans	5.74643e+06	-4.44692e+06	31	0.00744587	10.3761	2.107	1.11379	51.7988	707.056	0.28	10	5	1
Celleporaria agglutinans	5.74648e+06	-4.44503e+06	38	0.0073712	10.3678	2.065	1.12172	51.4411	719.192	0.28	1	7	1
Celleporaria agglutinans	5.74457e+06	-4.44458e+06	34	0.00741082	10.3709	2.011	1.12474	51.4304	721.218	0.29	2	8	1
Celleporaria agglutinans	5.74578e+06	-4.44367e+06	34	0.00735945	10.3612	2.065	1.12965	51.2563	731.751	0.3	2	8	1
Celleporaria agglutinans	5.74467e+06	-4.44263e+06	34	0.00735927	10.3553	2.011	1.14758	51.0704	759.051	0.3	1	7	1
Celleporaria agglutinans	5.7439e+06	-4.44133e+06	34	0.00735065	10.3434	2.022	1.14409	50.7028	772.178	0.31	1	7	1
Celleporaria agglutinans	5.73383e+06	-4.44111e+06	34	0.0043915	10.3723	1.605	1.10211	50.6265	747.754	0.34	1	7	1
Celleporaria agglutinans	5.73288e+06	-4.43892e+06	34	0.00402632	10.3663	1.605	1.10673	50.2453	758.019	0.34	1	7	1
Celleporaria agglutinans	5.74475e+06	-4.43671e+06	32	0.00720462	10.3228	1.995	1.13462	49.9904	828.837	0.32	2	7	1
Celleporaria agglutinans	5.74017e+06	-4.43369e+06	32	0.00626804	10.3267	1.771	1.14533	49.4041	838.403	0.32	1	7	1
Celleporaria agglutinans	5.76664e+06	-4.43275e+06	26	0.00545871	10.3009	2.61	0.8972	49.5887	792.403	0.54	4	5	1
Celleporaria agglutinans	5.7476e+06	-4.42806e+06	29	0.00500213	10.2801	1.931	1.27622	48.4135	959.993	0.49	1	8	1
Celleporaria agglutinans	5.72194e+06	-4.428e+06	31	0.00260192	10.458	1.634	1.52385	48.0244	867.068	0.28	2	8	1
Celleporaria agglutinans	5.73493e+06	-4.42652e+06	37	0.00423584	10.3555	1.707	1.21138	48.0325	887.646	0.35	4	5	1
Celleporaria agglutinans	5.72677e+06	-4.41935e+06	36	0.00463278	10.413	2.307	1.17691	46.3829	958.382	0.34	4	5	1
Celleporaria agglutinans	5.55012e+06	-4.41634e+06	220	0.00925392	11.1348	3.677	0.47475	58.508	513.141	0.16	4	2	1
Celleporaria agglutinans	5.56134e+06	-4.36328e+06	87	0.00813756	11.5325	3.526	0.64672	49.0765	572.581	0.17	4	2	1
Celleporaria agglutinans	5.95497e+06	-4.33832e+06	80	0.0170597	9.43746	2.373	0.17938	43.0003	493.051	0.27	4	5	1
Celleporaria agglutinans	5.95554e+06	-4.3378e+06	75	0.0175855	9.41943	2.375	0.17337	43.1519	483.562	0.27	4	5	1
Celleporaria agglutinans	5.95583e+06	-4.33728e+06	75	0.0169756	9.41943	2.375	0.16994	42.7533	498.703	0.29	4	5	1
Celleporaria agglutinans	5.95757e+06	-4.33595e+06	83	0.0175418	9.39307	2.372	0.14795	42.7165	487.156	0.27	4	5	1
Celleporaria agglutinans	5.95702e+06	-4.33501e+06	80	0.016994	9.40929	2.372	0.14359	42.3472	494.651	0.27	4	5	1
Celleporaria agglutinans	5.61575e+06	-4.31402e+06	144	5.21e-06	-9999	0	-9999	37.9165	-9999	0.32	4	2	1
Celleporaria agglutinans	6.33818e+06	-3.83875e+06	77	0.00569903	11.9915	2.149	0.11748	39.9166	851.468	0.33	1	8	1
Celleporaria agglutinans	6.32585e+06	-3.83837e+06	88	0.00673879	12.0031	2.152	0.22769	38.5085	906.292	0.31	2.5	5	1
Celleporaria agglutinans	6.29622e+06	-3.80649e+06	9	0.00408335	12.2317	1.243	0.39432	34.5245	939.797	0.56	2	7	1
Celleporaria agglutinans	6.23951e+06	-3.79086e+06	44	0	12.0218	0.182999	0.17651	31.1462	1054.52	0.6	0.03	6	1
Celleporaria agglutinans	6.25265e+06	-3.77454e+06	27	0.00368818	12.4943	0.495	0.63871	30.9562	952.161	0.69	0.35	7	1
Celleporaria agglutinans	6.1636e+06	-3.76713e+06	38	0.00284368	12.1309	0.018999	0.22081	33.4651	1340.8	0.45	0.15	6	1
Celleporaria agglutinans	6.20974e+06	-3.75992e+06	31	0	-9999	0.967	2.17904	31.1678	1238.11	0.45	0.15	6	1
Celleporaria agglutinans	6.22993e+06	-3.74182e+06	40	0.000709613	12.2873	0.745999	0.90074	30.4693	1121.44	0.41	0.35	7	1
Celleporaria agglutinans	6.21128e+06	-3.73942e+06	75	7.38e-05	12.4591	2.112	0.42943	31.2437	1177.95	0.37	4	2	1
Celleporaria agglutinans	6.19235e+06	-3.7385e+06	57	0.0030298	12.5246	1.718	0.51237	32.209	1091.1	0.29	0.15	6	1
Celleporaria agglutinans	6.23063e+06	-3.73132e+06	205	0.00214809	12.3973	1.597	1.08906	30.4438	1017.31	0.32	4	2	1
Celleporaria agglutinans	6.07597e+06	-3.73021e+06	54	0.0027649	12.8013	2.349	0.34984	37.3998	1150.02	0.36	4	5	1
Celleporaria agglutinans	6.19319e+06	-3.73021e+06	62	0.00323043	12.6072	1.724	0.56213	32.3007	1063.68	0.29	0.35	7	1
Celleporaria agglutinans	6.21114e+06	-3.73021e+06	59	0.00167532	12.491	1.943	0.9941	31.3116	1031.97	0.34	4	2	1
Celleporaria agglutinans	6.31918e+06	-3.70059e+06	65	0.00196031	12.72	0.907999	0.27107	23.9978	1096.98	0.31	0.75	7	1
Celleporaria agglutinans	6.26195e+06	-3.65002e+06	44	0.00551073	12.9306	1.794	0.52364	30.3158	920.272	0.27	4	2	1
Celleporaria agglutinans	6.57065e+06	-3.54481e+06	46	0.00408666	13.4755	2.339	0.0878	68.8668	819.414	0.33	0.03	6	1
Celleporaria agglutinans	6.59238e+06	-3.5224e+06	46	0.0103934	13.9929	2.288	0.10951	70.2444	696.767	0.19	0.03	6	1
Celleporaria agglutinans	6.63806e+06	-3.42556e+06	42	0.00877046	14.579	2.436	0.17122	70.6003	805.609	0.18	0.03	6	1
Celleporaria agglutinans	6.53955e+06	-3.40552e+06	77	0.00318727	14.3576	1.398	0.04019	62.2968	1141.85	0.31	0.15	6	1
Celleporaria agglutinans	6.34879e+06	-3.27424e+06	50	0.00696238	14.1971	1.266	0.642	50.6883	1317.44	0.28	0.75	7	1
Celleporaria agglutinans	6.29433e+06	-3.26332e+06	8	0.00113823	14.0686	1.216	0.27806	48.71	1169.81	0	1	7	1
Celleporaria agglutinans	6.29528e+06	-3.2625e+06	24	0.00134333	14.0586	1.377	0.29994	48.7343	1172.66	0.32	1	7	1
Celleporaria agglutinans	6.29558e+06	-3.26047e+06	15	0.00142744	14.1265	1.424	0.24776	48.6484	1163.63	0.33	0.15	4	1
Celleporaria agglutinans	6.29466e+06	-3.25884e+06	11	0.00123326	14.1498	0	-9999	48.5934	-9999	0.32	1	7	1
Celleporaria agglutinans	6.14888e+06	-3.06911e+06	29	0.0165383	15.3187	1.583	0.22452	46.9842	905.664	0.19	0.15	6	1
Celleporaria agglutinans	6.05773e+06	-3.0522e+06	172	0.00740694	14.7546	2.777	0.8424	43.5382	721.872	0.12	2	8	1
Celleporaria agglutinans	6.06026e+06	-3.04612e+06	40	0.0082772	14.7302	2.783	0.73012	44.1332	746.261	0.12	1	8	1
Celleporaria agglutinans	6.06194e+06	-3.04511e+06	155	0.00846094	14.7265	2.786	0.72588	44.2596	755.797	0.12	1	8	1
Celleporaria agglutinans	6.07464e+06	-3.04379e+06	200	0.00915285	14.7701	2.783	0.68279	44.9926	868.497	0.14	1	8	1
Celleporina grandis	5.71264e+06	-4.42143e+06	54	0.0043185	10.5902	2.483	1.16101	46.8822	897.229	0.26	1	7	1
Celleporina grandis	5.55012e+06	-4.41634e+06	220	0.00925392	11.1348	3.677	0.47475	58.508	513.141	0.16	4	2	1
Celleporina grandis	5.57297e+06	-4.40354e+06	160	0.00945022	11.0697	3.623	0.24666	53.4507	522.272	0.15	4	2	1
Celleporina grandis	5.56134e+06	-4.36328e+06	87	0.00813756	11.5325	3.526	0.64672	49.0765	572.581	0.17	4	2	1
Celleporina grandis	5.95702e+06	-4.33501e+06	80	0.016994	9.40929	2.372	0.14359	42.3472	494.651	0.27	4	5	1
Celleporina grandis	5.60775e+06	-4.2917e+06	80	0.00194714	11.7524	2.512	0.03959	37.7715	811.849	0.36	0.75	6	1
Celleporina grandis	6.04057e+06	-4.16549e+06	65	0.0107447	9.93549	2.062	0.13347	30.5303	770.352	0.28	0.35	7	1
Celleporina grandis	6.49044e+06	-4.16467e+06	1230	0.00702446	8.6757	3.078	0.10854	46.9587	444.88	0.16	0.03	6	1
Celleporina grandis	6.297e+06	-4.12419e+06	518	0.0183767	10.0581	2.806	0.20424	41.5217	747.64	0.24	0.35	7	1
Celleporina grandis	6.45429e+06	-4.08878e+06	479	0.0191853	10.4238	2.961	0.22047	47.0458	708.439	0.2	0.03	6	1
Celleporina grandis	5.87432e+06	-4.03106e+06	148	0.0029581	12.0889	2.23	0.09328	39.5287	1535.71	0.69	0.35	7	1
Celleporina grandis	6.42629e+06	-3.94567e+06	1202	0.0104466	12.1018	2.802	0.10716	49.0941	695.642	0.16	0.03	6	1
Celleporina grandis	6.15519e+06	-3.78567e+06	17	0.000620391	12.2119	0.007	0.21567	30.3393	1939.07	1.76	0.15	6	1
Celleporina grandis	6.16501e+06	-3.77639e+06	35	0.00174369	12.1459	0.018999	0.23363	30.3719	1534.5	0.57	0.03	6	1
Celleporina grandis	6.16473e+06	-3.76713e+06	42	0.00270462	12.1355	0.018999	0.22436	33.3932	1337.9	0.42	0.03	6	1
Celleporina grandis	6.18463e+06	-3.76713e+06	48	2.25e-05	12.2024	0.157	0.30107	31.9637	1206.85	0.4	0.03	6	1
Celleporina grandis	6.28324e+06	-3.69016e+06	91	0.0063867	12.9362	1.24	0.40688	29.825	831.168	0.19	0.75	6	1
Celleporina grandis	6.23653e+06	-3.67466e+06	87	0.00769362	12.9305	1.891	0.50696	31.0777	897.997	0.21	0.75	8	1
Celleporina grandis	6.21253e+06	-3.66115e+06	96	0.0080994	12.9988	2.207	0.39899	32.9889	907.018	0.22	0.75	7	1
Celleporina grandis	6.19722e+06	-3.65245e+06	78	0.00803628	13.039	2.343	0.33627	34.5428	941.602	0.21	0.35	7	1
Celleporina grandis	6.26195e+06	-3.65002e+06	44	0.00551073	12.9306	1.794	0.52364	30.3158	920.272	0.27	4	2	1
Celleporina grandis	6.07162e+06	-3.04663e+06	99	0.00838594	14.7502	2.781	0.72246	44.6046	843.146	0.14	1	8	1
Cinctipora elegans	5.73381e+06	-4.45428e+06	6	0.00448182	-9999	0	0.27553	53.0448	-9999	0.92	0.03	6	1
Cinctipora elegans	5.74232e+06	-4.4476e+06	29	0.00749308	10.4015	1.691	1.0124	51.9629	701.904	0.29	2	8	1
Cinctipora elegans	5.73493e+06	-4.44692e+06	39	0.00478897	10.3963	1.401	1.2167	51.7481	703.27	0.36	1	7	1
Cinctipora elegans	5.78541e+06	-4.44692e+06	72	0.00994904	10.3505	3.179	0.38864	52.283	570.125	0.2	10	5	1
Cinctipora elegans	5.74475e+06	-4.43671e+06	32	0.00720462	10.3228	1.995	1.13462	49.9904	828.837	0.32	2	7	1
Cinctipora elegans	5.75729e+06	-4.4344e+06	22	0.00575787	10.2914	2.22	1.1126	49.6011	827.401	0.39	1	8	1
Cinctipora elegans	5.53399e+06	-4.43365e+06	286	0.00900651	11.0841	3.728	0.27965	64.404	514.162	0.17	4	2	1
Cinctipora elegans	5.75048e+06	-4.4327e+06	27	0.00596822	10.2929	2.056	1.12454	49.3434	880.188	0.44	2	8	1
Cinctipora elegans	5.74474e+06	-4.43201e+06	27	0.0060898	10.3026	1.96	1.19594	49.0901	904.138	0.38	1	7	1
Cinctipora elegans	5.74584e+06	-4.43061e+06	29	0.00579912	10.2985	1.966	1.20475	48.923	908.08	0.41	1	7	1
Cinctipora elegans	5.72954e+06	-4.4292e+06	38	0.00355991	10.3781	1.674	1.26105	48.3325	863.99	0.31	1	8	1
Cinctipora elegans	5.74223e+06	-4.42916e+06	31	0.00548436	10.3126	1.762	1.20846	48.5201	916.557	0.39	10	5	1
Cinctipora elegans	5.7476e+06	-4.42806e+06	29	0.00500213	10.2801	1.931	1.27622	48.4135	959.993	0.49	1	8	1
Cinctipora elegans	5.7247e+06	-4.42652e+06	26	0.00319472	10.4252	1.666	1.43143	47.8768	869.901	0.3	1	8	1
Cinctipora elegans	5.73493e+06	-4.42652e+06	37	0.00423584	10.3555	1.707	1.21138	48.0325	887.646	0.35	4	5	1
Cinctipora elegans	5.56624e+06	-4.42448e+06	194	0.00919099	11.0162	3.675	0.21778	58.3903	505.106	0.16	4	2	1
Cinctipora elegans	5.72211e+06	-4.42187e+06	29	0.00426209	10.4532	2.255	1.28618	46.8812	920.041	0.3	2	8	1
Cinctipora elegans	5.71264e+06	-4.42143e+06	54	0.0043185	10.5902	2.483	1.16101	46.8822	897.229	0.26	1	7	1
Cinctipora elegans	5.55012e+06	-4.41634e+06	220	0.00925392	11.1348	3.677	0.47475	58.508	513.141	0.16	4	2	1
Cinctipora elegans	5.71418e+06	-4.41634e+06	49	0.00577827	10.541	2.621	1.07773	45.8564	922.564	0.31	10	5	1
Cinctipora elegans	5.73661e+06	-4.41634e+06	25	0.00334635	10.3294	2.131	1.17916	46.0284	1027.5	0.8	2	7	1
Cinctipora elegans	5.7247e+06	-4.40618e+06	36	0.00741342	10.3732	2.463	0.72736	43.8447	1088.89	0.87	4	5	1
Cinctipora elegans	5.57297e+06	-4.40354e+06	160	0.00945022	11.0697	3.623	0.24666	53.4507	522.272	0.15	4	2	1
Cinctipora elegans	5.55713e+06	-4.37782e+06	192	0.00858489	11.3577	3.571	0.4822	51.662	541.701	0.17	4	2	1
Cinctipora elegans	5.59359e+06	-4.37276e+06	235	0.00684697	11.4162	3.375	0.36094	46.3224	601.367	0.18	4	2	1
Cinctipora elegans	5.56134e+06	-4.36328e+06	87	0.00813756	11.5325	3.526	0.64672	49.0765	572.581	0.17	4	2	1
Cinctipora elegans	5.58377e+06	-4.35561e+06	120	0.00546663	11.6058	3.465	0.50808	45.1138	637.71	0.19	4	2	1
Cinctipora elegans	5.58237e+06	-4.34856e+06	183	0.00488974	11.6913	3.4	0.55034	44.2203	670.556	0.2	4	2	1
Cinctipora elegans	5.5891e+06	-4.34514e+06	70	0.00193522	11.7098	3.326	0.33588	42.6747	707.559	0.24	10	5	1
Cinctipora elegans	5.95497e+06	-4.33832e+06	80	0.0170597	9.43746	2.373	0.17938	43.0003	493.051	0.27	4	5	1
Cinctipora elegans	5.95702e+06	-4.33501e+06	80	0.016994	9.40929	2.372	0.14359	42.3472	494.651	0.27	4	5	1
Cinctipora elegans	5.61575e+06	-4.31402e+06	144	5.21e-06	-9999	0	-9999	37.9165	-9999	0.32	4	2	1
Cinctipora elegans	6.32585e+06	-3.83837e+06	88	0.00673879	12.0031	2.152	0.22769	38.5085	906.292	0.31	2.5	5	1
Cinctipora elegans	6.23951e+06	-3.79086e+06	44	0	12.0218	0.182999	0.17651	31.1462	1054.52	0.6	0.03	6	1
Cinctipora elegans	6.25755e+06	-3.7751e+06	49	0.00697102	12.5168	0.488	1.21205	31.025	923.628	0.64	2.5	5	1
Cinctipora elegans	6.22993e+06	-3.74182e+06	40	0.000709613	12.2873	0.745999	0.90074	30.4693	1121.44	0.41	0.35	7	1
Cinctipora elegans	6.21128e+06	-3.73942e+06	75	7.38e-05	12.4591	2.112	0.42943	31.2437	1177.95	0.37	4	2	1
Cinctipora elegans	6.19235e+06	-3.7385e+06	57	0.0030298	12.5246	1.718	0.51237	32.209	1091.1	0.29	0.15	6	1
Cinctipora elegans	6.23046e+06	-3.73135e+06	201	0.00214809	12.3973	1.597	1.08906	30.4438	1017.31	0.32	4	2	1
Cinctipora elegans	6.23063e+06	-3.73132e+06	205	0.00214809	12.3973	1.597	1.08906	30.4438	1017.31	0.32	4	2	1
Cinctipora elegans	6.21114e+06	-3.73021e+06	59	0.00167532	12.491	1.943	0.9941	31.3116	1031.97	0.34	4	2	1
Cinctipora elegans	6.31593e+06	-3.6934e+06	61	0.0024811	12.7425	0.953999	0.26833	26.709	1071.88	0.21	0.35	7	1
Cinctipora elegans	6.28324e+06	-3.69016e+06	91	0.0063867	12.9362	1.24	0.40688	29.825	831.168	0.19	0.75	6	1
Cinctipora elegans	6.24376e+06	-3.67895e+06	90	0.00764798	12.915	1.799	0.51658	30.6906	895.789	0.21	0.75	8	1
Cinctipora elegans	6.23653e+06	-3.67466e+06	87	0.00769362	12.9305	1.891	0.50696	31.0777	897.997	0.21	0.75	8	1
Cinctipora elegans	6.21301e+06	-3.66769e+06	94	0.00760015	12.9469	2.141	0.41848	32.6915	926.949	0.23	0.75	7	1
Cinctipora elegans	6.23248e+06	-3.66644e+06	113	0.00804313	12.9825	1.965	0.48974	31.4784	879.519	0.2	2.5	2	1
Cinctipora elegans	6.28431e+06	-3.666e+06	148	0.0051815	12.9221	1.144	0.34493	29.6513	848.581	0.19	0.75	8	1
Cinctipora elegans	6.226e+06	-3.6649e+06	90	0.00813278	12.9831	2.047	0.47326	31.8055	891.574	0.2	2.5	2	1
Cinctipora elegans	6.19722e+06	-3.65245e+06	78	0.00803628	13.039	2.343	0.33627	34.5428	941.602	0.21	0.35	7	1
Diaperoecia purpurascens	5.74475e+06	-4.45715e+06	49	0.00771958	10.4627	2.343	0.54018	53.5865	607.696	0.25	1	8	1
Diaperoecia purpurascens	5.73493e+06	-4.44692e+06	39	0.00478897	10.3963	1.401	1.2167	51.7481	703.27	0.36	1	7	1
Diaperoecia purpurascens	5.75344e+06	-4.44692e+06	22	0.00738812	10.3701	2.533	0.99495	51.8284	682.817	0.3	10	5	1
Diaperoecia purpurascens	5.73768e+06	-4.43675e+06	37	0.00576429	10.3486	1.908	1.12627	49.9212	804.967	0.32	1	7	1
Diaperoecia purpurascens	5.74475e+06	-4.43671e+06	32	0.00720462	10.3228	1.995	1.13462	49.9904	828.837	0.32	2	7	1
Diaperoecia purpurascens	5.76664e+06	-4.43275e+06	26	0.00545871	10.3009	2.61	0.8972	49.5887	792.403	0.54	4	5	1
Diaperoecia purpurascens	5.76606e+06	-4.43214e+06	25	0.0052554	10.2971	2.406	1.27376	49.4215	829.747	0.54	4	5	1
Diaperoecia purpurascens	5.76413e+06	-4.43048e+06	25	0.00472275	10.2817	2.228	1.26492	49.023	856.11	0.61	4	5	1
Diaperoecia purpurascens	5.73387e+06	-4.42848e+06	37	0.00415543	10.3607	1.707	1.22318	48.2036	883.729	0.33	4	5	1
Diaperoecia purpurascens	5.74475e+06	-4.42652e+06	31	0.00491187	10.2917	1.926	1.26537	48.1881	949.889	0.59	2	8	1
Diaperoecia purpurascens	5.70437e+06	-4.42591e+06	37	0.00277151	10.7612	2.572	1.12493	48.0634	812.328	0.23	1	7	1
Diaperoecia purpurascens	5.73101e+06	-4.4255e+06	17	0.00397749	10.3692	2.139	1.22856	47.6102	916.499	0.33	4	2	1
Diaperoecia purpurascens	5.71264e+06	-4.42143e+06	54	0.0043185	10.5902	2.483	1.16101	46.8822	897.229	0.26	1	7	1
Diaperoecia purpurascens	5.74082e+06	-4.41675e+06	33	0.00284857	10.2961	2.035	1.27736	46.2987	1051.23	1.16	2	7	1
Diaperoecia purpurascens	5.55012e+06	-4.41634e+06	220	0.00925392	11.1348	3.677	0.47475	58.508	513.141	0.16	4	2	1
Diaperoecia purpurascens	5.71418e+06	-4.41634e+06	49	0.00577827	10.541	2.621	1.07773	45.8564	922.564	0.31	10	5	1
Diaperoecia purpurascens	5.7247e+06	-4.41634e+06	36	0.00544444	10.4336	2.461	1.09798	45.7666	976.321	0.38	10	5	1
Diaperoecia purpurascens	5.58377e+06	-4.35561e+06	120	0.00546663	11.6058	3.465	0.50808	45.1138	637.71	0.19	4	2	1
Diaperoecia purpurascens	5.58237e+06	-4.34856e+06	183	0.00488974	11.6913	3.4	0.55034	44.2203	670.556	0.2	4	2	1
Diaperoecia purpurascens	5.57886e+06	-4.34253e+06	183	0.00590809	11.7297	3.451	0.42385	44.1294	696.31	0.21	4	2	1
Diaperoecia purpurascens	6.33426e+06	-3.83875e+06	53	0.00576396	12.004	2.169	0.13978	39.4914	864.834	0.34	0.75	7	1
Diaperoecia purpurascens	6.23951e+06	-3.79086e+06	44	0	12.0218	0.182999	0.17651	31.1462	1054.52	0.6	0.03	6	1
Diaperoecia purpurascens	6.16501e+06	-3.77639e+06	35	0.00174369	12.1459	0.018999	0.23363	30.3719	1534.5	0.57	0.03	6	1
Diaperoecia purpurascens	6.25265e+06	-3.77454e+06	27	0.00368818	12.4943	0.495	0.63871	30.9562	952.161	0.69	0.35	7	1
Diaperoecia purpurascens	6.22993e+06	-3.74182e+06	40	0.000709613	12.2873	0.745999	0.90074	30.4693	1121.44	0.41	0.35	7	1
Diaperoecia purpurascens	6.19235e+06	-3.7385e+06	57	0.0030298	12.5246	1.718	0.51237	32.209	1091.1	0.29	0.15	6	1
Diaperoecia purpurascens	6.25447e+06	-3.7326e+06	132	0.00555112	12.5645	1.201	0.83246	30.1764	911.346	0.26	0.35	7	1
Diaperoecia purpurascens	6.23063e+06	-3.73132e+06	205	0.00214809	12.3973	1.597	1.08906	30.4438	1017.31	0.32	4	2	1
Diaperoecia purpurascens	6.19319e+06	-3.73021e+06	62	0.00323043	12.6072	1.724	0.56213	32.3007	1063.68	0.29	0.35	7	1
Diaperoecia purpurascens	6.21114e+06	-3.73021e+06	59	0.00167532	12.491	1.943	0.9941	31.3116	1031.97	0.34	4	2	1
Diaperoecia purpurascens	6.31386e+06	-3.70092e+06	73	0.00298149	12.7535	0.962999	0.30568	28.3565	1109.23	0.21	0.35	7	1
Diaperoecia purpurascens	6.31918e+06	-3.70059e+06	65	0.00196031	12.72	0.907999	0.27107	23.9978	1096.98	0.31	0.75	7	1
Diaperoecia purpurascens	6.32261e+06	-3.69106e+06	103	0.00133989	12.7091	0.832	0.24291	21.6212	1030.45	0.34	0.35	7	1
Diaperoecia purpurascens	6.28324e+06	-3.69016e+06	91	0.0063867	12.9362	1.24	0.40688	29.825	831.168	0.19	0.75	6	1
Diaperoecia purpurascens	6.25403e+06	-3.68462e+06	98	0.00739791	12.8902	1.667	0.49798	30.1498	880.409	0.21	0.75	7	1
Diaperoecia purpurascens	6.24376e+06	-3.67895e+06	90	0.00764798	12.915	1.799	0.51658	30.6906	895.789	0.21	0.75	8	1
Diaperoecia purpurascens	6.23653e+06	-3.67466e+06	87	0.00769362	12.9305	1.891	0.50696	31.0777	897.997	0.21	0.75	8	1
Diaperoecia purpurascens	6.21301e+06	-3.66769e+06	94	0.00760015	12.9469	2.141	0.41848	32.6915	926.949	0.23	0.75	7	1
Diaperoecia purpurascens	6.21253e+06	-3.66115e+06	96	0.0080994	12.9988	2.207	0.39899	32.9889	907.018	0.22	0.75	7	1
Diaperoecia purpurascens	6.2002e+06	-3.65802e+06	97	0.00805021	13.0106	2.275	0.35823	34.0156	957.654	0.22	0.35	7	1
Diaperoecia purpurascens	6.19722e+06	-3.65245e+06	78	0.00803628	13.039	2.343	0.33627	34.5428	941.602	0.21	0.35	7	1
Diaperoecia purpurascens	6.26195e+06	-3.65002e+06	44	0.00551073	12.9306	1.794	0.52364	30.3158	920.272	0.27	4	2	1
Diaperoecia purpurascens	6.29356e+06	-3.26483e+06	12	0.000894197	14.0417	1.216	0.13765	48.7451	1176.58	0	4	2	1
Diaperoecia purpurascens	6.29433e+06	-3.26332e+06	8	0.00113823	14.0686	1.216	0.27806	48.71	1169.81	0	1	7	1
Diaperoecia purpurascens	6.29449e+06	-3.26311e+06	21	0.00113823	14.0686	1.216	0.27806	48.71	1169.81	0	1	7	1
Diaperoecia purpurascens	6.29528e+06	-3.2625e+06	24	0.00134333	14.0586	1.377	0.29994	48.7343	1172.66	0.32	1	7	1
Diaperoecia purpurascens	6.29558e+06	-3.26047e+06	15	0.00142744	14.1265	1.424	0.24776	48.6484	1163.63	0.33	4	2	1
Diaperoecia purpurascens	6.29412e+06	-3.25907e+06	14	0.00123326	14.1498	0	-9999	48.5934	-9999	0.32	1	7	1
Diaperoecia purpurascens	6.15659e+06	-3.16268e+06	20	0.000869211	14.5473	2.232	0.11585	42.5089	1135.13	0.45	4	2	1
Diaperoecia purpurascens	6.13027e+06	-3.06687e+06	41	0.0147142	14.9906	1.611	0.37682	46.0667	990.331	0.19	1	7	1
Diaperoecia purpurascens	6.69253e+06	-2.95632e+06	760	0.00514486	16.0235	2.544	0.07457	56.8539	456.118	0.1	0.15	4	1
Galeopsis porcellanicus	6.62754e+06	-4.81003e+06	25	0.00625384	6.90677	0	0.07714	83.0962	226.585	0.08	4	2	1
Galeopsis porcellanicus	6.62867e+06	-4.80913e+06	25	-9999	6.90333	0	0.07806	-9999	226.144	0.09	0.15	4	1
Galeopsis porcellanicus	6.63219e+06	-4.80898e+06	25	0.0062735	6.892	3.043	0.07736	82.8081	226.133	0.1	4	2	1
Galeopsis porcellanicus	6.62971e+06	-4.80879e+06	10	0.00630305	6.89971	0	0.07787	82.9439	226.035	0.1	4	2	1
Galeopsis porcellanicus	6.62346e+06	-4.80733e+06	20	0.00650798	6.91351	0	0.08084	83.092	226.479	0.07	4	2	1
Galeopsis porcellanicus	6.62443e+06	-4.80707e+06	20	0.00649356	6.9112	0	0.08046	83.0468	225.98	0.07	0.15	4	1
Galeopsis porcellanicus	6.62917e+06	-4.79987e+06	103	0.00692877	6.88214	3.614	0.08169	82.3881	225.159	0.1	4	2	1
Galeopsis porcellanicus	5.74475e+06	-4.43671e+06	32	0.00720462	10.3228	1.995	1.13462	49.9904	828.837	0.32	2	7	1
Galeopsis porcellanicus	5.76664e+06	-4.43275e+06	26	0.00545871	10.3009	2.61	0.8972	49.5887	792.403	0.54	4	5	1
Galeopsis porcellanicus	5.76606e+06	-4.43214e+06	25	0.0052554	10.2971	2.406	1.27376	49.4215	829.747	0.54	4	5	1
Galeopsis porcellanicus	5.76413e+06	-4.43048e+06	25	0.00472275	10.2817	2.228	1.26492	49.023	856.11	0.61	4	5	1
Galeopsis porcellanicus	5.73387e+06	-4.42848e+06	37	0.00415543	10.3607	1.707	1.22318	48.2036	883.729	0.33	4	5	1
Galeopsis porcellanicus	5.75512e+06	-4.42714e+06	27	0.0044034	10.2645	2.036	1.38417	48.3593	961.01	1.84	4	5	1
Galeopsis porcellanicus	5.73493e+06	-4.42652e+06	37	0.00423584	10.3555	1.707	1.21138	48.0325	887.646	0.35	4	5	1
Galeopsis porcellanicus	5.74475e+06	-4.42652e+06	31	0.00491187	10.2917	1.926	1.26537	48.1881	949.889	0.59	2	8	1
Galeopsis porcellanicus	5.70437e+06	-4.42591e+06	37	0.00277151	10.7612	2.572	1.12493	48.0634	812.328	0.23	1	7	1
Galeopsis porcellanicus	5.55012e+06	-4.41634e+06	220	0.00925392	11.1348	3.677	0.47475	58.508	513.141	0.16	4	2	1
Galeopsis porcellanicus	5.71418e+06	-4.41634e+06	49	0.00577827	10.541	2.621	1.07773	45.8564	922.564	0.31	10	5	1
Galeopsis porcellanicus	5.59359e+06	-4.37276e+06	235	0.00684697	11.4162	3.375	0.36094	46.3224	601.367	0.18	4	2	1
Galeopsis porcellanicus	5.58237e+06	-4.34856e+06	183	0.00488974	11.6913	3.4	0.55034	44.2203	670.556	0.2	4	2	1
Galeopsis porcellanicus	5.5891e+06	-4.34514e+06	70	0.00193522	11.7098	3.326	0.33588	42.6747	707.559	0.24	10	5	1
Galeopsis porcellanicus	6.20974e+06	-3.75992e+06	31	0	-9999	0.967	2.17904	31.1678	1238.11	0.45	0.15	6	1
Galeopsis porcellanicus	6.22993e+06	-3.74182e+06	40	0.000709613	12.2873	0.745999	0.90074	30.4693	1121.44	0.41	0.35	7	1
Galeopsis porcellanicus	6.21128e+06	-3.73942e+06	75	7.38e-05	12.4591	2.112	0.42943	31.2437	1177.95	0.37	4	2	1
Galeopsis porcellanicus	6.19235e+06	-3.7385e+06	57	0.0030298	12.5246	1.718	0.51237	32.209	1091.1	0.29	0.15	6	1
Galeopsis porcellanicus	6.23063e+06	-3.73132e+06	205	0.00214809	12.3973	1.597	1.08906	30.4438	1017.31	0.32	4	2	1
Galeopsis porcellanicus	6.07597e+06	-3.73021e+06	54	0.0027649	12.8013	2.349	0.34984	37.3998	1150.02	0.36	4	5	1
Galeopsis porcellanicus	6.19319e+06	-3.73021e+06	62	0.00323043	12.6072	1.724	0.56213	32.3007	1063.68	0.29	0.35	7	1
Galeopsis porcellanicus	6.21114e+06	-3.73021e+06	59	0.00167532	12.491	1.943	0.9941	31.3116	1031.97	0.34	4	2	1
Galeopsis porcellanicus	6.32261e+06	-3.69106e+06	103	0.00133989	12.7091	0.832	0.24291	21.6212	1030.45	0.34	0.35	7	1
Galeopsis porcellanicus	6.34879e+06	-3.27424e+06	50	0.00696238	14.1971	1.266	0.642	50.6883	1317.44	0.28	0.75	7	1
Galeopsis porcellanicus	6.29356e+06	-3.26483e+06	12	0.000894197	14.0417	1.216	0.13765	48.7451	1176.58	0	0.15	4	1
Galeopsis porcellanicus	6.29433e+06	-3.26332e+06	8	0.00113823	14.0686	1.216	0.27806	48.71	1169.81	0	1	7	1
Galeopsis porcellanicus	6.29449e+06	-3.26311e+06	21	0.00113823	14.0686	1.216	0.27806	48.71	1169.81	0	1	7	1
Galeopsis porcellanicus	6.29528e+06	-3.2625e+06	24	0.00134333	14.0586	1.377	0.29994	48.7343	1172.66	0.32	1	7	1
Galeopsis porcellanicus	6.29558e+06	-3.26047e+06	15	0.00142744	14.1265	1.424	0.24776	48.6484	1163.63	0.33	0.15	4	1
Galeopsis porcellanicus	6.29328e+06	-3.25907e+06	16	0.00101104	14.1593	0	-9999	48.567	-9999	0.31	0.15	4	1
Galeopsis porcellanicus	6.29412e+06	-3.25907e+06	14	0.00123326	14.1498	0	-9999	48.5934	-9999	0.32	1	7	1
Galeopsis porcellanicus	6.29191e+06	-3.25822e+06	7	0.000577518	14.1917	0	0	48.4834	-9999	0.33	0.15	4	1
Galeopsis porcellanicus	6.12967e+06	-3.09453e+06	24	0.00807259	14.8686	2.287	0.30286	43.986	1157.11	0.44	1	7	1
Galeopsis porcellanicus	6.14888e+06	-3.06911e+06	29	0.0165383	15.3187	1.583	0.22452	46.9842	905.664	0.19	4	5	1
Galeopsis porcellanicus	6.07162e+06	-3.04663e+06	99	0.00838594	14.7502	2.781	0.72246	44.6046	843.146	0.14	1	8	1
Hippomenella vellicata	5.74475e+06	-4.45715e+06	49	0.00771958	10.4627	2.343	0.54018	53.5865	607.696	0.25	1	8	1
Hippomenella vellicata	5.74643e+06	-4.44692e+06	31	0.00744587	10.3761	2.107	1.11379	51.7988	707.056	0.28	10	5	1
Hippomenella vellicata	5.75512e+06	-4.43671e+06	26	0.00647812	10.3083	2.186	0.95008	50.0992	811.178	0.4	4	5	1
Hippomenella vellicata	5.76413e+06	-4.43048e+06	25	0.00472275	10.2817	2.228	1.26492	49.023	856.11	0.61	4	5	1
Hippomenella vellicata	5.75512e+06	-4.42714e+06	27	0.0044034	10.2645	2.036	1.38417	48.3593	961.01	1.84	4	5	1
Hippomenella vellicata	5.76378e+06	-4.42704e+06	22	0.00407359	10.2705	2.204	1.16592	48.4838	902.644	0.98	1	8	1
Hippomenella vellicata	5.76522e+06	-4.42652e+06	17	0.00418377	10.2783	2.228	1.11812	48.5507	887.458	1	4	5	1
Hippomenella vellicata	5.70437e+06	-4.42591e+06	37	0.00277151	10.7612	2.572	1.12493	48.0634	812.328	0.23	1	7	1
Hippomenella vellicata	5.55012e+06	-4.41634e+06	220	0.00925392	11.1348	3.677	0.47475	58.508	513.141	0.16	4	2	1
Hippomenella vellicata	5.55713e+06	-4.37782e+06	192	0.00858489	11.3577	3.571	0.4822	51.662	541.701	0.17	4	2	1
Hippomenella vellicata	5.56134e+06	-4.36328e+06	87	0.00813756	11.5325	3.526	0.64672	49.0765	572.581	0.17	4	2	1
Hippomenella vellicata	5.95497e+06	-4.33832e+06	80	0.0170597	9.43746	2.373	0.17938	43.0003	493.051	0.27	4	5	1
Hippomenella vellicata	5.61575e+06	-4.31402e+06	144	5.21e-06	-9999	0	-9999	37.9165	-9999	0.32	0.35	7	1
Hippomenella vellicata	5.60775e+06	-4.2917e+06	80	0.00194714	11.7524	2.512	0.03959	37.7715	811.849	0.36	0.75	6	1
Hippomenella vellicata	5.61918e+06	-4.26512e+06	132	-9999	11.8053	2.895	0	-9999	-9999	0.41	0.15	4	1
Hippomenella vellicata	5.71133e+06	-4.18058e+06	25	0	11.874	0	0	26.9791	1032.12	0.32	0.15	4	1
Hippomenella vellicata	5.87123e+06	-4.03106e+06	215	0.00355738	12.1276	2.239	0.08604	39.7707	1537.05	0.59	0.35	7	1
Hippomenella vellicata	6.32585e+06	-3.83837e+06	88	0.00673879	12.0031	2.152	0.22769	38.5085	906.292	0.31	2.5	5	1
Hippomenella vellicata	6.31435e+06	-3.81728e+06	154	0.00495705	12.0884	1.836	0.14996	36.2364	1030.91	0.62	0.35	7	1
Hippomenella vellicata	6.24998e+06	-3.79124e+06	19	0.00191589	-9999	1.05	0.76514	31.376	-9999	0.64	1	7	1
Hippomenella vellicata	6.23951e+06	-3.79086e+06	44	0	12.0218	0.182999	0.17651	31.1462	1054.52	0.6	0.03	6	1
Hippomenella vellicata	6.1636e+06	-3.76713e+06	38	0.00284368	12.1309	0.018999	0.22081	33.4651	1340.8	0.45	0.15	6	1
Hippomenella vellicata	6.15168e+06	-3.75973e+06	24	0.00139444	12.1107	0.85	0.21293	34.5347	1346.24	0.67	0.03	6	1
Hippomenella vellicata	6.29542e+06	-3.75349e+06	137	0.00342554	12.6869	0.98	1.01418	32.0157	1159.61	0.39	4	2	1
Hippomenella vellicata	6.2776e+06	-3.74791e+06	149	0.0081159	12.7221	1.004	0.94153	30.868	952.464	0.22	0.35	7	1
Hippomenella vellicata	6.23526e+06	-3.74606e+06	57	0.00157676	12.3053	0.86	0.8987	30.4532	1095.34	0.45	1	7	1
Hippomenella vellicata	6.22993e+06	-3.74182e+06	40	0.000709613	12.2873	0.745999	0.90074	30.4693	1121.44	0.41	0.35	7	1
Hippomenella vellicata	6.21128e+06	-3.73942e+06	75	7.38e-05	12.4591	2.112	0.42943	31.2437	1177.95	0.37	4	2	1
Hippomenella vellicata	6.19235e+06	-3.7385e+06	57	0.0030298	12.5246	1.718	0.51237	32.209	1091.1	0.29	0.15	6	1
Hippomenella vellicata	6.25447e+06	-3.7326e+06	132	0.00555112	12.5645	1.201	0.83246	30.1764	911.346	0.26	0.35	7	1
Hippomenella vellicata	6.23063e+06	-3.73132e+06	205	0.00214809	12.3973	1.597	1.08906	30.4438	1017.31	0.32	4	2	1
Hippomenella vellicata	6.28714e+06	-3.73094e+06	126	0.00880503	12.8148	1.3	0.67079	30.7961	887.791	0.21	0.35	7	1
Hippomenella vellicata	6.19319e+06	-3.73021e+06	62	0.00323043	12.6072	1.724	0.56213	32.3007	1063.68	0.29	0.35	7	1
Hippomenella vellicata	6.21114e+06	-3.73021e+06	59	0.00167532	12.491	1.943	0.9941	31.3116	1031.97	0.34	4	2	1
Hippomenella vellicata	6.31386e+06	-3.70092e+06	73	0.00298149	12.7535	0.962999	0.30568	28.3565	1109.23	0.21	0.35	7	1
Hippomenella vellicata	6.31918e+06	-3.70059e+06	65	0.00196031	12.72	0.907999	0.27107	23.9978	1096.98	0.31	0.75	7	1
Hippomenella vellicata	6.28324e+06	-3.69016e+06	91	0.0063867	12.9362	1.24	0.40688	29.825	831.168	0.19	0.75	6	1
Hippomenella vellicata	6.25403e+06	-3.68462e+06	98	0.00739791	12.8902	1.667	0.49798	30.1498	880.409	0.21	0.75	7	1
Hippomenella vellicata	6.24376e+06	-3.67895e+06	90	0.00764798	12.915	1.799	0.51658	30.6906	895.789	0.21	0.75	8	1
Hippomenella vellicata	6.23653e+06	-3.67466e+06	87	0.00769362	12.9305	1.891	0.50696	31.0777	897.997	0.21	0.75	8	1
Hippomenella vellicata	6.21301e+06	-3.66769e+06	94	0.00760015	12.9469	2.141	0.41848	32.6915	926.949	0.23	0.75	7	1
Hippomenella vellicata	6.23248e+06	-3.66644e+06	113	0.00804313	12.9825	1.965	0.48974	31.4784	879.519	0.2	2.5	2	1
Hippomenella vellicata	6.28431e+06	-3.666e+06	148	0.0051815	12.9221	1.144	0.34493	29.6513	848.581	0.19	0.75	8	1
Hippomenella vellicata	6.226e+06	-3.6649e+06	90	0.00813278	12.9831	2.047	0.47326	31.8055	891.574	0.2	2.5	2	1
Hippomenella vellicata	6.21253e+06	-3.66115e+06	96	0.0080994	12.9988	2.207	0.39899	32.9889	907.018	0.22	0.75	7	1
Hippomenella vellicata	6.26195e+06	-3.65002e+06	44	0.00551073	12.9306	1.794	0.52364	30.3158	920.272	0.27	4	2	1
Hippomenella vellicata	6.11522e+06	-3.50887e+06	256	0.00863746	13.8769	2.744	0.16405	49.6085	673.535	0.15	0.35	7	1
Hippomenella vellicata	6.34879e+06	-3.27424e+06	50	0.00696238	14.1971	1.266	0.642	50.6883	1317.44	0.28	0.75	7	1
Hippomenella vellicata	6.29433e+06	-3.26332e+06	8	0.00113823	14.0686	1.216	0.27806	48.71	1169.81	0	1	7	1
Hippomenella vellicata	6.29528e+06	-3.2625e+06	24	0.00134333	14.0586	1.377	0.29994	48.7343	1172.66	0.32	1	7	1
Hippomenella vellicata	6.29558e+06	-3.26047e+06	15	0.00142744	14.1265	1.424	0.24776	48.6484	1163.63	0.33	0.15	4	1
Hippomenella vellicata	6.29328e+06	-3.25907e+06	16	0.00101104	14.1593	0	-9999	48.567	-9999	0.31	0.15	4	1
Hippomenella vellicata	6.29412e+06	-3.25907e+06	14	0.00123326	14.1498	0	-9999	48.5934	-9999	0.32	1	7	1
Hippomenella vellicata	6.14888e+06	-3.06911e+06	29	0.0165383	15.3187	1.583	0.22452	46.9842	905.664	0.19	0.15	6	1
Hippomenella vellicata	6.06497e+06	-3.05175e+06	183	0.00736057	14.7319	2.775	0.84646	43.8703	768.966	0.13	1	8	1
Hippomenella vellicata	6.07162e+06	-3.04663e+06	99	0.00838594	14.7502	2.781	0.72246	44.6046	843.146	0.14	1	8	1
Hippomenella vellicata	6.06026e+06	-3.04612e+06	40	0.0082772	14.7302	2.783	0.73012	44.1332	746.261	0.12	1	8	1
Hippomenella vellicata	6.06603e+06	-3.04394e+06	119	0.00882206	14.7299	2.784	0.67993	44.5886	807.722	0.13	1	8	1
Hippomenella vellicata	6.05916e+06	-3.02873e+06	98	0.010672	14.9153	2.796	0.41456	45.3763	683.764	0.13	1	8	1
Hippomenella vellicata	6.06892e+06	-3.02873e+06	84	0.0118542	14.9305	2.795	0.46478	45.8632	750.125	0.13	1	8	1
Hippomenella vellicata	6.76643e+06	-2.9308e+06	350	0.00504559	16.1375	2.552	0.12976	53.6776	447.825	0.1	0.15	4	1
Hippomenella vellicata	6.85449e+06	-2.68564e+06	106	0.00590144	17.1009	2.539	0.16886	48.6701	414.95	0.08	1	3	1
Hippomenella vellicata	6.91591e+06	-2.51654e+06	142	0.00673962	18.2523	2.518	0.13789	45.5577	355.318	0.06	0.15	4	1
Hornera foliacea	5.74232e+06	-4.4476e+06	29	0.00749308	10.4015	1.691	1.0124	51.9629	701.904	0.29	2	8	1
Hornera foliacea	5.73493e+06	-4.44692e+06	39	0.00478897	10.3963	1.401	1.2167	51.7481	703.27	0.36	1	7	1
Hornera foliacea	5.73745e+06	-4.4442e+06	27	0.0058286	10.379	1.849	1.10585	51.2089	728.212	0.33	1	7	1
Hornera foliacea	5.74809e+06	-4.44299e+06	29	0.0072338	10.3502	2.169	1.09881	51.0963	754.464	0.3	1	7	1
Hornera foliacea	5.73288e+06	-4.43892e+06	34	0.00402632	10.3663	1.605	1.10673	50.2453	758.019	0.34	1	7	1
Hornera foliacea	5.73334e+06	-4.43806e+06	34	0.00437064	10.3638	1.639	1.11136	50.0679	768.664	0.33	1	7	1
Hornera foliacea	5.74475e+06	-4.43671e+06	32	0.00720462	10.3228	1.995	1.13462	49.9904	828.837	0.32	2	7	1
Hornera foliacea	5.74438e+06	-4.43294e+06	27	0.00632538	10.3056	1.995	1.16096	49.2704	873.631	0.38	2	7	1
Hornera foliacea	5.75048e+06	-4.4327e+06	27	0.00596822	10.2929	2.056	1.12454	49.3434	880.188	0.44	2	8	1
Hornera foliacea	5.74584e+06	-4.43061e+06	29	0.00579912	10.2985	1.966	1.20475	48.923	908.08	0.41	1	7	1
Hornera foliacea	5.72954e+06	-4.4292e+06	38	0.00355991	10.3781	1.674	1.26105	48.3325	863.99	0.31	1	8	1
Hornera foliacea	5.74223e+06	-4.42916e+06	31	0.00548436	10.3126	1.762	1.20846	48.5201	916.557	0.39	10	5	1
Hornera foliacea	5.7476e+06	-4.42806e+06	29	0.00500213	10.2801	1.931	1.27622	48.4135	959.993	0.49	1	8	1
Hornera foliacea	5.73493e+06	-4.42652e+06	37	0.00423584	10.3555	1.707	1.21138	48.0325	887.646	0.35	4	5	1
Hornera foliacea	5.72677e+06	-4.41935e+06	36	0.00463278	10.413	2.307	1.17691	46.3829	958.382	0.34	4	5	1
Hornera foliacea	5.5891e+06	-4.34514e+06	70	0.00193522	11.7098	3.326	0.33588	42.6747	707.559	0.24	1	8	1
Hornera foliacea	5.95497e+06	-4.33832e+06	80	0.0170597	9.43746	2.373	0.17938	43.0003	493.051	0.27	4	5	1
Hornera foliacea	5.95702e+06	-4.33501e+06	80	0.016994	9.40929	2.372	0.14359	42.3472	494.651	0.27	4	5	1
Hornera foliacea	6.33818e+06	-3.83875e+06	77	0.00569903	11.9915	2.149	0.11748	39.9166	851.468	0.33	4	5	1
Hornera foliacea	6.32585e+06	-3.83837e+06	88	0.00673879	12.0031	2.152	0.22769	38.5085	906.292	0.31	2.5	5	1
Smittoidea maunganuiensis	6.63132e+06	-4.80677e+06	20	0.00642341	6.89689	0	0.07856	82.73	225.326	0.1	4	2	1
Smittoidea maunganuiensis	6.63074e+06	-4.80643e+06	20	-9999	6.89506	0	0.07949	-9999	225.012	0.1	4	5	1
Smittoidea maunganuiensis	6.62417e+06	-4.80521e+06	25	0.00662937	6.90523	0	0.08155	82.9233	225.519	0.07	4	5	1
Smittoidea maunganuiensis	6.62625e+06	-4.80447e+06	20	0.0066758	6.9008	0	0.08092	82.7711	225.1	0.07	4	2	1
Smittoidea maunganuiensis	6.6235e+06	-4.80427e+06	24	0.00671033	6.90721	0	0.08217	82.9068	226.006	0.07	4	2	1
Smittoidea maunganuiensis	6.62687e+06	-4.80424e+06	15	0.0066758	6.9008	0	0.08092	82.7711	225.1	0.07	4	2	1
Smittoidea maunganuiensis	6.63341e+06	-4.79975e+06	114	0.00689938	6.87699	3.348	0.07925	82.2072	225.733	0.11	4	2	1
Smittoidea maunganuiensis	5.75026e+06	-4.42318e+06	15	0.00374539	10.2634	2.17	0.8786	47.5735	1034.73	2.79	10	5	1
Smittoidea maunganuiensis	5.55012e+06	-4.41634e+06	220	0.00925392	11.1348	3.677	0.47475	58.508	513.141	0.16	4	2	1
Smittoidea maunganuiensis	5.57297e+06	-4.40354e+06	160	0.00945022	11.0697	3.623	0.24666	53.4507	522.272	0.15	4	2	1
Smittoidea maunganuiensis	5.58727e+06	-4.35379e+06	58	0.00410393	11.6342	3.399	0.54127	44.2716	660.7	0.21	4	2	1
Smittoidea maunganuiensis	5.70429e+06	-4.17544e+06	30	0	11.8849	2.077	0.04667	30.9987	1041.01	0.37	0.75	8	1
Smittoidea maunganuiensis	5.68024e+06	-4.1649e+06	20	0.00296308	12.0242	2.89	0.05693	36.8128	967.042	0.2	0.03	6	1
Smittoidea maunganuiensis	6.15451e+06	-3.77639e+06	26	0.00121958	12.1456	0.014999	0.21126	32.4779	1665.83	1.17	0.03	6	1
Smittoidea maunganuiensis	6.23063e+06	-3.73132e+06	205	0.00214809	12.3973	1.597	1.08906	30.4438	1017.31	0.32	4	2	1
Smittoidea maunganuiensis	6.23653e+06	-3.67466e+06	87	0.00769362	12.9305	1.891	0.50696	31.0777	897.997	0.21	0.75	8	1
Smittoidea maunganuiensis	6.28655e+06	-3.31824e+06	0	0	13.7323	0.754999	0.5932	50.4952	1780.63	4.76	4	5	1
Smittoidea maunganuiensis	6.34879e+06	-3.27424e+06	50	0.00696238	14.1971	1.266	0.642	50.6883	1317.44	0.28	0.75	7	1
Smittoidea maunganuiensis	6.28978e+06	-3.27222e+06	3	9.16e-05	-9999	0.578	0.09508	48.8747	1222.46	1.52	4	5	1
Smittoidea maunganuiensis	6.29483e+06	-3.27107e+06	10	0.00094846	-9999	1.041	0.5615	48.9429	1212.58	1.1	4	5	1
Smittoidea maunganuiensis	6.29356e+06	-3.26483e+06	12	0.000894197	14.0417	1.216	0.13765	48.7451	1176.58	0	4	5	1
Smittoidea maunganuiensis	6.29528e+06	-3.2625e+06	24	0.00134333	14.0586	1.377	0.29994	48.7343	1172.66	0.32	1	7	1
Smittoidea maunganuiensis	6.29558e+06	-3.26047e+06	15	0.00142744	14.1265	1.424	0.24776	48.6484	1163.63	0.33	4	5	1
Smittoidea maunganuiensis	6.29328e+06	-3.25907e+06	16	0.00101104	14.1593	0	-9999	48.567	-9999	0.31	4	5	1
Smittoidea maunganuiensis	6.29412e+06	-3.25907e+06	14	0.00123326	14.1498	0	-9999	48.5934	-9999	0.32	4	5	1
Smittoidea maunganuiensis	6.27011e+06	-3.21376e+06	0	0.000957007	-9999	0	0.09987	47.0435	1036.72	0.42	0.15	4	1
Smittoidea maunganuiensis	6.06194e+06	-3.04511e+06	155	0.00846094	14.7265	2.786	0.72588	44.2596	755.797	0.12	1	8	1

## Sheet: TGB
Species	X	Y	Depth	SSTGradient	SSTWinter	WaveHeight	TidalCurrent	MLD	Productivity	SPM	MGS	SedType	Mask
abs	6.21633e+06	-3.95674e+06	1762	0.00788365	10.9217	2.128	0.07201	33.1665	830.121	0.21	0.03	6	1
abs	6.17973e+06	-3.30078e+06	1282	0.00270112	14.5339	2.173	0.06157	52.0196	634.693	0.13	0.03	6	1
abs	5.72818e+06	-4.03679e+06	1221	0.00444559	12.2942	2.76	0.11107	49.6541	664.856	0.16	0.03	4	1
abs	6.91406e+06	-2.48906e+06	1165	0.00673584	18.5397	2.516	0.12553	45.8759	343.266	0.06	0.15	4	1
abs	6.91675e+06	-2.55271e+06	1142	0.00629161	17.8718	2.523	0.11837	45.4407	370.532	0.07	1	3	1
abs	5.8219e+06	-3.92374e+06	1120	0.00517805	12.6091	2.676	0.11367	58.739	563.742	0.13	0.15	4	1
abs	6.60613e+06	-2.7466e+06	1080	0.00545902	16.7157	2.545	0.19357	54.0019	421.301	0.09	0.15	4	1
abs	7.00863e+06	-4.81791e+06	1000	0.00402487	8.27978	3.765	0.07334	73.9178	295.036	0.13	0.03	4	1
abs	5.82703e+06	-3.96039e+06	978	0.00519091	12.6522	2.564	0.11469	53.679	588.247	0.14	0.03	4	1
abs	5.77235e+06	-4.03679e+06	966	0.00502457	12.5239	2.715	0.12302	46.039	699.948	0.16	0.03	4	1
abs	6.88394e+06	-2.61851e+06	965	0.00735454	17.5659	2.528	0.08956	47.8159	399.239	0.07	1	3	1
abs	5.84849e+06	-3.94477e+06	960	0.00448969	12.7223	2.534	0.11461	54.0668	587.103	0.14	0.15	4	1
abs	5.87558e+06	-3.849e+06	960	0.00605568	13.0115	2.72	0.13725	60.7198	548.7	0.13	0.15	4	1
abs	6.3045e+06	-3.83878e+06	914	0.0110026	11.8443	2.31	0.24809	36.4576	905.019	0.29	0.03	6	1
abs	6.29398e+06	-3.03246e+06	910	0.0103164	14.8071	2.788	0.56369	45.3148	826.892	0.14	0.15	4	1
abs	6.20144e+06	-3.94796e+06	890	0.00328984	10.7144	2.147	0.04178	32.4119	864.018	0.28	0.03	6	1
abs	6.61328e+06	-2.74043e+06	830	0.00553066	17.0684	2.552	0.05856	56.9487	400.197	0.07	0.15	4	1
abs	5.81021e+06	-4.03679e+06	823	0.00562918	12.621	2.448	0.12224	43.3847	820.053	0.16	0.03	6	1
abs	5.77731e+06	-3.64598e+06	823	0.00440638	13.3446	3.119	0.15309	76.6299	504.341	0.13	0.03	4	1
abs	5.6766e+06	-2.86499e+06	801	0.00499889	16.1293	2.554	0.13665	53.5626	445.712	0.09	4	2	1
abs	5.9073e+06	-3.8821e+06	793	0.0044971	13.0247	2.539	0.12849	55.0579	563.013	0.13	0.15	4	1
abs	6.21742e+06	-3.92567e+06	785	0.0021453	10.7582	2.113	0.05841	31.7203	870.483	0.36	0.03	6	1
abs	6.52325e+06	-3.39006e+06	783	0.00918145	14.8337	1.778	0.03556	60.591	909.034	0.15	0.35	7	1
abs	5.90907e+06	-3.7857e+06	770	0.00431329	13.2298	2.722	0.17031	61.5687	556.868	0.14	0.15	4	1
abs	6.26807e+06	-4.19632e+06	765	0.0093951	8.84773	2.853	0.13491	45.7625	510.344	0.17	0.03	6	1
abs	6.69253e+06	-2.95629e+06	760	0.00514486	16.0235	2.544	0.07457	56.8539	456.118	0.1	0.15	4	1
abs	6.4265e+06	-3.25392e+06	754	0.00360197	14.218	1.588	0.31001	48.6804	1156.11	0.24	1	8	1
abs	6.29188e+06	-4.06963e+06	752	0.0165792	10.6991	2.703	0.23721	38.6693	799.527	0.21	0.35	7	1
abs	5.86565e+06	-3.63867e+06	752	0.00290337	13.3889	3.04	0.1737	72.8241	530.068	0.13	0.15	4	1
abs	6.11099e+06	-3.51066e+06	691	0.00852816	13.8899	2.756	0.15134	49.933	673.629	0.15	0.35	7	1
abs	5.99606e+06	-3.66786e+06	688	0.00178074	13.4921	2.853	0.16526	56.2441	623.939	0.14	0.03	6	1
abs	5.74854e+06	-4.65871e+06	668	0.0149895	8.82584	3.757	0.26912	79.8624	291.632	0.13	0.03	4	1
abs	5.95399e+06	-3.72649e+06	651	0.00208414	13.3611	2.796	0.18584	59.578	587.449	0.13	0.03	4	1
abs	6.90884e+06	-2.55645e+06	610	0.00649366	17.8563	2.523	0.15658	45.5671	383.934	0.1	1	3	1
abs	6.86308e+06	-2.68972e+06	605	0.00446327	17.7197	2.676	0.15211	60.8992	443.439	0.09	1	3	1
abs	6.90985e+06	-2.5646e+06	600	0.00619604	17.4584	2.53	0.12057	46.5923	383.063	0.08	1	3	1
abs	6.91364e+06	-2.55932e+06	590	0.00628369	17.8276	2.524	0.12422	45.4868	371.414	0.06	1	3	1
abs	5.96981e+06	-3.71755e+06	570	0.00183136	13.3717	2.782	0.18638	57.681	590.251	0.13	0.03	4	1
abs	6.91272e+06	-2.55462e+06	555	0.00639935	17.8557	2.523	0.13839	45.5141	377.807	0.08	1	3	1
abs	5.53189e+06	-4.97486e+06	549	0.00564047	8.30851	4.027	0.25574	143.635	264.911	0.14	0.03	4	1
abs	6.0632e+06	-3.07665e+06	549	0.00688402	14.9158	2.748	0.58363	41.902	776.878	0.14	1	8	1
abs	5.56554e+06	-4.33951e+06	534	0.00755354	11.7474	3.471	0.26909	45.8327	674.697	0.2	0.03	6	1
abs	5.61535e+06	-4.4174e+06	530	0.00706271	11.0887	3.512	0.11457	51.6003	525.657	0.17	4	2	1
abs	6.12462e+06	-2.70539e+06	530	0.00560441	17.1111	2.558	0.05884	56.8717	397.836	0.07	0.15	4	1
abs	5.88038e+06	-3.97078e+06	520	0.00658956	12.7404	2.326	0.11526	48.0769	777.618	0.15	0.03	6	1
abs	6.05294e+06	-3.00693e+06	516	0.0138413	15.3775	2.794	0.41183	47.5781	660.645	0.13	0.15	4	1
abs	6.31292e+06	-3.15414e+06	510	0	-9999	0	0	28.3444	1164.17	1.42	0.15	6	1
abs	5.92884e+06	-3.87623e+06	504	0.00361768	13.112	2.469	0.14549	53.4973	573.811	0.13	0.35	8	1
abs	6.19563e+06	-3.93192e+06	500	0	10.6011	1.943	0.02289	30.6376	924.713	0.94	0.35	7	1
abs	5.98723e+06	-3.73699e+06	477	0.0034579	13.2768	2.66	0.19607	54.1762	626.729	0.13	0.03	6	1
abs	5.87827e+06	-3.96039e+06	469	0.00579304	12.8181	2.377	0.12219	49.6315	685.097	0.14	0.03	6	1
abs	6.23747e+06	-3.15255e+06	469	0.0104453	15.7765	1.79	0.12263	51.4589	625.647	0.14	0.15	6	1
abs	6.85727e+06	-2.68709e+06	465	0.00568385	17.075	2.539	0.14738	48.6418	411.729	0.08	1	3	1
abs	6.25798e+06	-3.17188e+06	462	0.00742744	15.923	1.93	0.11313	53.6916	561.313	0.13	2	7	1
abs	6.86148e+06	-2.68826e+06	460	0.00560329	17.0602	2.54	0.13758	48.7251	411.601	0.08	1	3	1
abs	6.86695e+06	-2.66214e+06	460	0.00604475	17.1243	2.536	0.16006	48.5768	418.878	0.08	1	3	1
abs	6.64668e+06	-4.02918e+06	450	0.0181146	10.4722	3.106	0.27774	54.0597	721.572	0.22	0.15	6	1
abs	6.37046e+06	-3.17344e+06	445	0	14.8207	1.333	0	42.7925	974.677	0.2	1	8	1
abs	6.91314e+06	-2.4965e+06	440	0.00672291	18.3517	2.517	0.13756	45.586	349.421	0.06	0.15	4	1
abs	6.12083e+06	-5.25193e+06	435	0.0018615	7.15323	4.042	0.34604	136.061	187.17	0.11	0.03	4	1
abs	6.19008e+06	-3.93283e+06	425	0	10.5879	1.774	0.01733	30.69	971.457	0.98	0.35	7	1
abs	6.67756e+06	-4.05608e+06	419	0.0179196	10.3157	3.146	0.28736	51.6498	671.352	0.21	2	7	1
abs	6.78693e+06	-4.05805e+06	417	0.0136183	10.8343	3.215	0.29506	52.9842	601.556	0.16	0.15	4	1
abs	6.29642e+06	-3.85068e+06	400	0.0128096	11.4286	2.309	0.34295	36.1728	920.978	0.29	0.03	6	1
abs	6.86358e+06	-2.6602e+06	398	0.00596532	17.2133	2.535	0.15397	47.723	401.959	0.08	1	3	1
abs	6.19925e+06	-3.95298e+06	380	0.00409997	10.6917	2.172	0.05442	32.3804	872.792	0.27	0.35	7	1
abs	6.28179e+06	-3.83183e+06	365	0.0129889	11.7303	2.11	0.66101	34.3997	892.57	0.32	0.15	6	1
abs	6.04789e+06	-3.57888e+06	364	0.00531757	13.7287	2.881	0.20223	53.6187	676.827	0.15	0.35	7	1
abs	5.92169e+06	-5.12088e+06	353	0.00240619	7.09409	4.002	0.13313	129.893	230.288	0.11	2	2	1
abs	6.77019e+06	-2.93077e+06	350	0.00504559	16.1375	2.552	0.12976	53.6776	447.825	0.1	0.15	4	1
abs	6.04091e+06	-3.606e+06	344	0.00404065	13.6588	2.881	0.21894	53.3549	675.434	0.15	1	7	1
abs	6.84877e+06	-2.64828e+06	325	0.00675015	17.3491	2.532	0.12505	47.7841	422.355	0.08	1	3	1
abs	6.05714e+06	-3.05392e+06	315	0.00322442	16.3635	2.233	0.11188	62.3446	510.936	0.11	2	8	1
abs	6.85365e+06	-2.68544e+06	310	0.0059198	17.1009	2.539	0.1684	48.6114	415.164	0.08	1	3	1
abs	5.96098e+06	-3.80834e+06	300	0.00523875	13.1583	2.537	0.20424	54.3103	650.61	0.14	0.03	6	1
abs	5.88761e+06	-3.97444e+06	297	0.0075485	12.6699	2.289	0.11958	47.1306	941.56	0.16	0.03	6	1
abs	6.86543e+06	-2.65671e+06	290	0.00607775	17.2401	2.535	0.15476	47.6341	409.294	0.08	1	3	1
abs	6.85172e+06	-2.64993e+06	290	0.00620958	17.2521	2.534	0.15287	47.6049	415	0.08	1	3	1
abs	5.53399e+06	-4.43365e+06	286	0.00900651	11.0841	3.728	0.27965	64.404	514.162	0.17	4	2	1
abs	5.96535e+06	-3.80912e+06	285	0.0061954	13.1278	2.514	0.21141	53.6923	675.544	0.14	0.03	6	1
abs	6.12514e+06	-3.07217e+06	281	0.00688402	14.9158	2.748	0.58363	41.902	776.878	0.14	0.15	4	1
abs	6.82942e+06	-2.76227e+06	280	0.00541942	16.7079	2.546	0.19789	54.0374	420.688	0.09	1	3	1
abs	6.45258e+06	-3.73257e+06	267	0.0137732	12.6515	2.241	0.1043	50.9881	730.919	0.17	0.03	6	1
abs	6.07582e+06	-3.04916e+06	260	0.00736057	14.7319	2.775	0.84646	43.8703	768.966	0.13	1	8	1
abs	6.91802e+06	-2.50918e+06	260	0.00672888	18.264	2.518	0.13726	45.5474	354.19	0.06	0.15	4	1
abs	6.1152e+06	-3.50884e+06	256	0.00863746	13.8769	2.744	0.16405	49.6085	673.535	0.15	0.35	7	1
abs	6.85071e+06	-2.64877e+06	254	0.00672113	17.3402	2.532	0.12704	47.7583	423.553	0.08	1	3	1
abs	5.6665e+06	-4.51057e+06	251	0.0106624	10.9557	3.612	1.4146	65.9332	464.125	0.15	4	2	1
abs	5.6167e+06	-4.2655e+06	251	0	11.814	2.95	0.06708	37.0255	805.898	0.3	4	2	1
abs	6.84717e+06	-2.68515e+06	250	0.0059198	17.1009	2.539	0.1684	48.6114	415.164	0.08	1	3	1
abs	5.6819e+06	-4.18652e+06	245	0.000876184	11.9048	2.782	0.04459	34.1586	919.739	0.46	0.03	6	1
abs	5.59356e+06	-4.37276e+06	235	0.00684697	11.4162	3.375	0.36094	46.3224	601.367	0.18	4	2	1
abs	6.19672e+06	-3.94785e+06	230	0.00236149	10.6581	2.089	0.04368	32.1983	887.271	0.35	0.03	6	1
abs	5.55015e+06	-4.4163e+06	220	0.00925392	11.1348	3.677	0.47475	58.508	513.141	0.16	4	2	1
abs	5.62166e+06	-4.40618e+06	220	0.00594632	11.223	3.443	0.12288	48.6395	539.004	0.17	4	2	1
abs	5.87121e+06	-4.03103e+06	215	0.00355738	12.1276	2.239	0.08604	39.7707	1537.05	0.59	0.35	7	1
abs	5.684e+06	-4.18652e+06	213	0.00073413	11.8979	2.747	0.06204	33.1772	912.618	0.46	0.03	6	1
abs	6.03392e+06	-3.72649e+06	211	0.00806781	13.0484	2.518	0.20838	48.1775	759.833	0.14	0.35	7	1
abs	6.18537e+06	-3.23142e+06	207	0.00272576	14.3838	0.961	0.04725	45.0008	1000.74	0.21	1	7	1
abs	6.23063e+06	-3.73135e+06	205	0.00214809	12.3973	1.597	1.08906	30.4438	1017.31	0.32	4	2	1
abs	6.06699e+06	-3.01056e+06	205	0.0146143	15.2173	2.796	0.58989	47.4062	717.696	0.13	1	8	1
abs	5.9778e+06	-3.8108e+06	201	0.00823059	13.0275	2.46	0.23202	52.2346	791.218	0.15	1	7	1
abs	6.23046e+06	-3.73135e+06	201	0.00214809	12.3973	1.597	1.08906	30.4438	1017.31	0.32	4	2	1
abs	6.06194e+06	-3.04511e+06	200	0.00877916	14.7486	2.783	0.69684	44.712	845.009	0.14	1	8	1
abs	6.85382e+06	-2.68437e+06	200	0.00597868	17.1079	2.539	0.16468	48.6668	416.669	0.08	1	3	1
abs	6.86585e+06	-2.65729e+06	200	0.00609807	17.2204	2.535	0.15516	47.7304	409.303	0.08	1	3	1
abs	6.25907e+06	-3.77346e+06	198	0.00816508	12.5172	0.763	1.69109	30.9832	909.691	0.54	4	5	1
abs	6.07599e+06	-3.0913e+06	198	0.00807259	14.8686	2.287	0.30286	43.986	1157.11	0.44	1	8	1
abs	6.00835e+06	-3.75382e+06	195	0.00752948	13.0927	2.487	0.20371	50.5429	746.657	0.14	0.03	6	1
abs	5.56622e+06	-4.42448e+06	194	0.00919099	11.0162	3.675	0.21778	58.3903	505.106	0.16	4	2	1
abs	5.55713e+06	-4.37786e+06	192	0.00858489	11.3577	3.571	0.4822	51.662	541.701	0.17	4	2	1
abs	6.26698e+06	-3.79361e+06	192	0.0146369	12.4206	1.078	2.0126	31.8823	944.728	0.31	4	5	1
abs	6.0733e+06	-3.04379e+06	190	0.00882206	14.7299	2.784	0.67993	44.5886	807.722	0.13	1	8	1
abs	6.82816e+06	-2.76393e+06	190	0.00513097	17.2438	2.505	0.0409	54.5605	413.047	0.08	1	3	1
abs	6.91272e+06	-2.56124e+06	190	0.0063249	17.8016	2.524	0.14237	45.5461	372.944	0.08	1	3	1
abs	5.8516e+06	-5.24357e+06	188	0.000711624	7.28551	4.09	0.47317	154.344	227.3	0.13	2	2	1
abs	6.13068e+06	-3.16286e+06	187	0.00478685	14.8717	2.744	0.03986	54.7052	473.54	0.1	0.35	7	1
abs	6.29272e+06	-3.16235e+06	187	0.00247109	14.6022	2.399	0.1488	41.9369	1039	0.26	1	7	1
abs	6.19487e+06	-3.95845e+06	184	0.00360146	10.5889	2.173	0.08405	32.2152	892.416	0.3	0.35	7	1
abs	5.58237e+06	-4.34856e+06	183	0.00488974	11.6913	3.4	0.55034	44.2203	670.556	0.2	4	2	1
abs	5.57884e+06	-4.34253e+06	183	0.00590809	11.7297	3.451	0.42385	44.1294	696.31	0.21	4	2	1
abs	6.06497e+06	-3.05179e+06	183	0.00300973	16.383	2.261	0.10808	64.3764	502.62	0.11	1	8	1
abs	6.33395e+06	-3.05757e+06	174	0.00318774	16.3575	2.234	0.11205	62.4454	510.429	0.11	0.15	4	1
abs	6.05773e+06	-3.0522e+06	172	0.00742327	14.7677	2.775	0.87385	43.3874	718.572	0.12	2	8	1
abs	6.32335e+06	-3.20197e+06	170	0.0104373	15.1509	1.762	0.10376	50.3516	815.203	0.15	0.35	7	1
abs	6.32469e+06	-3.06031e+06	170	0.0173253	15.4434	1.917	0.14815	47.7331	884.581	0.16	0.15	4	1
abs	5.87407e+06	-5.23342e+06	168	0.00064339	7.20665	4.063	0.47788	151.382	230.474	0.14	2	2	1
abs	5.9646e+06	-3.92318e+06	167	0.0102417	12.4071	2.246	0.11594	45.8736	1654.53	0.31	0.35	7	1
abs	6.65232e+06	-4.55716e+06	165	0.00434414	8.15881	3.594	0.5422	63.2724	358.117	0.17	1	8	1
abs	6.85618e+06	-2.68641e+06	165	0.00579799	17.0888	2.539	0.17066	48.6472	413.537	0.08	1	3	1
abs	6.85466e+06	-2.68515e+06	165	0.00612587	17.1248	2.537	0.1544	48.805	419.98	0.08	1	3	1
abs	6.13135e+06	-3.62057e+06	163	0.00549518	13.2482	2.606	0.15776	42.018	762.656	0.15	0.35	7	1
abs	6.33664e+06	-3.05899e+06	162	0.00339464	16.3618	2.217	0.11297	61.4707	518.653	0.12	0.15	4	1
abs	5.6034e+06	-4.59568e+06	161	0.00707428	10.3219	3.848	0.71763	86.0939	386.518	0.11	4	2	1
abs	5.57295e+06	-4.4035e+06	160	0.00945022	11.0697	3.623	0.24666	53.4507	522.272	0.15	4	2	1
abs	6.35246e+06	-3.0522e+06	159	0.00740694	14.7546	2.777	0.8424	43.5382	721.872	0.12	0.15	4	1
abs	5.95534e+06	-3.95275e+06	156	0.00944024	12.1072	2.133	0.05744	37.0504	1755.71	0.35	0.35	7	1
abs	5.60761e+06	-4.59192e+06	155	0.00714801	10.3076	3.842	0.73174	85.213	392.766	0.15	4	2	1
abs	5.63983e+06	-4.84734e+06	154	0.004228	8.02081	3.93	0.65933	112.401	325.306	0.16	4	2	1
abs	5.66373e+06	-4.68842e+06	154	0.0182806	9.65911	3.829	0.48209	90.1337	332.667	0.15	4	2	1
abs	5.63706e+06	-4.26455e+06	154	0	11.7869	0	0.04406	34.3153	798.384	1.46	4	2	1
abs	6.20093e+06	-3.93192e+06	150	0	10.6256	2.026	0.03381	31.0604	894.026	0.64	0.35	7	1
abs	5.87432e+06	-4.03103e+06	148	0.0029581	12.0889	2.23	0.09328	39.5287	1535.71	0.69	0.35	7	1
abs	6.28431e+06	-3.666e+06	148	0.0051815	12.9221	1.144	0.34493	29.6513	848.581	0.19	0.75	8	1
abs	5.71295e+06	-4.18399e+06	147	0	11.8644	0	-9999	25.3675	-9999	0.33	1	7	1
abs	6.91616e+06	-2.51625e+06	145	0.00673962	18.2523	2.518	0.13789	45.5577	355.318	0.06	0.15	4	1
abs	5.61577e+06	-4.31399e+06	144	5.21e-06	-9999	0	-9999	37.9165	-9999	0.32	4	2	1
abs	5.69031e+06	-4.59154e+06	143	0.0130254	9.75594	3.749	0.83217	76.1147	376.15	0.15	4	2	1
abs	6.91591e+06	-2.51654e+06	142	0.00620431	17.899	2.523	0.10694	45.3633	366.366	0.07	0.15	4	1
abs	5.60618e+06	-4.59568e+06	141	0.00724229	10.2827	3.845	0.74418	85.7623	390.703	0.12	4	2	1
abs	6.40832e+06	-4.14339e+06	141	0.0159535	9.4957	2.963	0.26152	46.595	612.321	0.2	2	8	1
abs	6.29542e+06	-3.75349e+06	137	0.00342554	12.6869	0.98	1.01418	32.0157	1159.61	0.39	4	2	1
abs	6.14885e+06	-3.06061e+06	135	0.0145795	14.8806	2.441	1.33609	46.0832	979.054	0.18	0.75	6	1
abs	5.66706e+06	-4.20952e+06	134	0.00104105	11.8968	0.85	0	34.0782	934.262	0.29	4	2	1
abs	6.46175e+06	-3.40645e+06	134	0.00952115	14.389	1.507	0.02606	54.5182	1283.39	0.18	0.75	7	1
abs	6.63684e+06	-4.80286e+06	132	0.00666261	6.87443	3.043	0.07768	82.2569	226.27	0.12	4	2	1
abs	6.25444e+06	-3.73257e+06	132	0.00555112	12.5645	1.201	0.83246	30.1764	911.346	0.26	0.35	7	1
abs	6.39705e+06	-3.30057e+06	132	0.00774575	15.0612	1.679	0.10684	52.8385	817.307	0.18	0.35	7	1
abs	6.07178e+06	-3.03823e+06	132	0.00344181	16.5076	2.311	0.10675	63.4293	505.987	0.12	1	8	1
abs	6.28717e+06	-3.73091e+06	126	0.00880503	12.8148	1.3	0.67079	30.7961	887.791	0.21	0.35	7	1
abs	6.8555e+06	-2.68593e+06	125	0.00584254	17.0978	2.539	0.17072	48.6146	414.289	0.08	1	3	1
abs	6.85475e+06	-2.68544e+06	125	0.00594924	17.1043	2.539	0.16654	48.6391	415.911	0.08	1	3	1
abs	6.31872e+06	-3.04865e+06	123	0.00800293	14.7753	2.777	0.78714	44.6442	869.482	0.14	0.15	4	1
abs	6.29356e+06	-3.75127e+06	122	0.00445153	12.7079	0.978999	0.92955	31.8276	1137.64	0.28	0.75	7	1
abs	5.5838e+06	-4.35557e+06	120	0.00546663	11.6058	3.465	0.50808	45.1138	637.71	0.19	4	2	1
abs	5.70378e+06	-4.17392e+06	120	0	11.8888	2.206	0.05018	31.5491	1042.31	0.41	4	2	1
abs	6.19748e+06	-3.95104e+06	120	0.00316585	10.6514	2.124	0.05181	32.2727	884.14	0.32	0.35	7	1
abs	6.05605e+06	-3.0441e+06	119	0.0087438	14.7427	2.784	0.69348	44.6617	836.141	0.13	1	8	1
abs	6.04023e+06	-3.02691e+06	119	0.0118542	14.9305	2.795	0.46478	45.8632	750.125	0.13	1	8	1
abs	6.98322e+06	-4.07926e+06	113	0.00554295	10.7563	3.222	1.20573	59.8705	649.61	0.17	4	2	1
abs	6.23248e+06	-3.66644e+06	113	0.00804313	12.9825	1.965	0.48974	31.4784	879.519	0.2	2.5	2	1
abs	6.31998e+06	-3.04035e+06	113	0.00915285	14.7701	2.783	0.68279	44.9926	868.497	0.14	0.15	4	1
abs	6.3236e+06	-3.84046e+06	112	0.00777664	11.9529	2.183	0.21434	38.3488	906.955	0.29	0.75	7	1
abs	6.07877e+06	-3.06061e+06	110	0.0138973	14.8328	2.434	1.69266	45.8772	1011.26	0.19	1	8	1
abs	5.56891e+06	-4.3621e+06	107	0.00811584	11.5328	3.517	0.66768	48.0023	577.342	0.17	4	2	1
abs	6.85449e+06	-2.68564e+06	106	0.00587199	17.1009	2.539	0.16886	48.6424	414.95	0.08	1	3	1
abs	6.20219e+06	-3.64412e+06	104	0.00807217	13.0689	2.335	0.33657	34.5658	903.457	0.2	0.75	7	1
abs	6.08154e+06	-3.02014e+06	104	0.0192922	15.6835	2.709	0.37029	49.2501	746.921	0.14	1	8	1
abs	6.14692e+06	-3.06843e+06	101	0.0165383	15.3187	1.583	0.22452	46.9842	905.664	0.19	1	7	1
abs	5.60843e+06	-4.29413e+06	100	0.00156786	11.7546	2.512	0.05455	37.7464	810.594	0.34	4	2	1
abs	6.19521e+06	-3.95537e+06	100	0.00340897	10.6167	2.154	0.07221	32.2279	887.917	0.29	0.35	7	1
abs	6.20834e+06	-3.92874e+06	100	0.000723098	10.675	2.097	0.05491	31.0024	871.955	0.6	0.35	7	1
abs	6.90447e+06	-2.55683e+06	100	0.00650869	17.8487	2.522	0.16323	45.5868	383.847	0.11	1	3	1
abs	6.07162e+06	-3.04663e+06	99	0.00838594	14.7502	2.781	0.72246	44.6046	843.146	0.14	1	8	1
abs	6.19765e+06	-3.93181e+06	98	0	10.6059	1.978	0.02562	30.8068	916.254	0.82	0.35	7	1
abs	6.05916e+06	-3.02873e+06	98	0.00348697	16.5698	2.357	0.10356	64.5695	500.883	0.11	1	8	1
abs	6.21481e+06	-3.65691e+06	97	0.00842625	13.0118	2.216	0.3996	32.9605	887.992	0.21	2.5	2	1
abs	5.55503e+06	-4.9702e+06	95	0.00565613	8.2901	4.024	0.52483	141.97	276.711	0.12	4	2	1
abs	5.60551e+06	-4.9053e+06	95	0.00418415	8.1087	3.979	0.83807	126.757	320.674	0.16	4	2	1
abs	6.89976e+06	-2.55693e+06	95	0.00625166	17.8286	2.524	0.11892	45.4694	370.104	0.06	1	3	1
abs	6.90464e+06	-2.55693e+06	95	0.00666685	17.8556	2.522	0.17816	45.6746	388.118	0.08	1	3	1
abs	6.32419e+06	-3.03024e+06	94	0.0188246	15.6842	2.664	0.34601	49.1455	751.127	0.14	0.15	4	1
abs	6.20388e+06	-3.93056e+06	90	0	10.6526	2.031	0.04045	31.0054	882.253	0.61	0.75	6	1
abs	6.20892e+06	-3.92999e+06	90	0.000756396	10.6994	2.099	0.0555	31.2476	868.791	0.54	0.35	7	1
abs	6.226e+06	-3.6649e+06	90	0.00813278	12.9831	2.047	0.47326	31.8055	891.574	0.2	2.5	2	1
abs	6.86543e+06	-2.65681e+06	90	0.00607775	17.2401	2.535	0.15476	47.6341	409.294	0.08	1	3	1
abs	6.89791e+06	-2.56028e+06	90	0.00624673	17.8104	2.524	0.12163	45.4921	369.801	0.05	1	3	1
abs	5.66984e+06	-4.21496e+06	88	0.000588968	11.893	0	0	33.3813	922.556	0.29	4	2	1
abs	6.32587e+06	-3.83833e+06	88	0.00673879	12.0031	2.152	0.22769	38.5085	906.292	0.31	2.5	5	1
abs	6.25562e+06	-3.77124e+06	88	0.00549522	12.4925	0.505999	1.40557	30.8682	922.809	0.58	2	7	1
abs	6.07094e+06	-3.04541e+06	88	0.0082772	14.7302	2.783	0.73012	44.1332	746.261	0.12	1	8	1
abs	6.07877e+06	-3.01853e+06	88	0.014939	15.2037	2.795	0.67355	47.4663	735.541	0.13	1	8	1
abs	5.56134e+06	-4.36331e+06	87	0.00813756	11.5325	3.526	0.64672	49.0765	572.581	0.17	4	2	1
abs	5.94011e+06	-4.36029e+06	86	0.0159199	9.47652	2.745	0.14297	47.0225	461.403	0.19	1	7	1
abs	6.12573e+06	-3.07136e+06	85	0.00559845	14.7261	2.734	1.40953	43.9477	1214.36	0.21	0.15	4	1
abs	6.06951e+06	-3.04511e+06	84	0.00846094	14.7265	2.786	0.72588	44.2596	755.797	0.12	1	8	1
abs	6.06892e+06	-3.02873e+06	84	0.010672	14.9153	2.796	0.41456	45.3763	683.764	0.13	1	8	1
abs	6.31923e+06	-3.22573e+06	82	0.00804124	14.6527	1.617	0.17159	48.5205	1016.39	0.17	0.35	7	1
abs	5.58658e+06	-4.93846e+06	81	0.00508397	8.23367	4.001	0.76796	134.576	313.317	0.15	4	2	1
abs	6.33538e+06	-3.20785e+06	81	0.000957007	-9999	0	0.09987	47.0435	1036.72	0.42	0.35	7	1
abs	6.31796e+06	-3.02923e+06	81	0.00340483	16.5624	2.357	0.10353	64.9318	500.488	0.11	0.15	4	1
abs	6.26243e+06	-3.6752e+06	80	0.00712335	12.9691	1.549	0.4481	29.9136	845.144	0.19	1.5	6	1
abs	6.19336e+06	-3.23173e+06	79	0.00470834	14.4245	1.457	0.14092	47.552	991.226	0.23	1	7	1
abs	6.21658e+06	-3.92204e+06	77	0.00155383	10.7013	2.098	0.05764	30.9886	883.132	0.45	0.75	6	1
abs	6.33816e+06	-3.83878e+06	77	0.00569903	11.9915	2.149	0.11748	39.9166	851.468	0.33	0.15	4	1
abs	6.53958e+06	-3.40549e+06	77	0.00346567	14.3576	1.486	0.03827	62.2792	1127.5	0.31	0.15	6	1
abs	6.1576e+06	-3.09466e+06	77	0.00414182	15.085	2.709	0.03737	52.4902	429.645	0.09	0.35	7	1
abs	6.21128e+06	-3.73942e+06	75	7.38e-05	12.4591	2.112	0.42943	31.2437	1177.95	0.37	4	2	1
abs	6.14498e+06	-3.16235e+06	75	0.000869211	14.5473	2.232	0.11585	42.5089	1135.13	0.45	1	7	1
abs	6.10317e+06	-3.09456e+06	75	0.0139007	15.0394	1.179	0.06103	45.6539	1129.52	0.2	1	7	1
abs	6.13489e+06	-3.06487e+06	75	0.0149058	15.0016	1.829	0.56961	46.1574	982.724	0.19	0.35	7	1
abs	6.31207e+06	-3.73058e+06	73	0.00103832	12.6271	0.957	0.45625	30.253	1038.42	0.55	0.35	7	1
abs	6.31578e+06	-3.23712e+06	73	0.00163937	14.251	1.315	0.08532	47.3025	1055.18	0.38	0.35	7	1
abs	6.31578e+06	-3.23536e+06	73	0.00599772	14.5325	1.533	0.19529	48.1546	1018.51	0.18	0.35	7	1
abs	6.10207e+06	-3.08021e+06	73	0.00434453	14.7653	2.701	1.24681	43.4116	1272.76	0.3	1	8	1
abs	6.20034e+06	-3.93056e+06	72	0	10.6256	2.015	0.03149	30.7133	899.065	0.74	0.35	7	1
abs	6.31182e+06	-3.23681e+06	72	0.00752089	14.5099	1.542	0.19099	48.8102	1084.32	0.19	0.35	8	1
abs	6.0998e+06	-3.07147e+06	71	0.0127598	14.8546	0	-9999	45.3297	-9999	0.22	1	8	1
abs	5.5891e+06	-4.34518e+06	70	0.00193522	11.7098	3.326	0.33588	42.6747	707.559	0.24	4	2	1
abs	6.20219e+06	-3.73942e+06	70	0.000630074	12.4778	1.831	0.74575	31.7009	1146.35	0.3	0.35	7	1
abs	6.27698e+06	-3.23774e+06	70	0.00698228	14.4959	1.786	0.20233	48.5456	1065.28	0.18	1	7	1
abs	6.83035e+06	-2.76295e+06	70	0.00541942	16.7079	2.546	0.19789	54.0374	420.688	0.09	1	3	1
abs	6.89698e+06	-2.5599e+06	70	0.00668693	17.8351	2.523	0.17934	45.7291	381.625	0.08	1	3	1
abs	6.2016e+06	-3.93033e+06	69	0	10.6247	2.015	0.03194	30.4764	895.592	0.76	0.35	7	1
abs	6.3093e+06	-3.23785e+06	68	0.00316728	14.3269	1.418	0.12862	47.6039	1027.56	0.3	0.35	8	1
abs	6.30046e+06	-3.23557e+06	67	0.00726457	14.5148	1.786	0.20185	48.6125	1069.55	0.18	0.15	6	1
abs	7.0141e+06	-4.05898e+06	66	0.00769578	10.6348	3	0.90226	65.5917	742.672	0.21	4	2	1
abs	6.31031e+06	-3.24106e+06	65	0.0048938	14.4418	1.542	0.21403	48.275	1058.24	0.2	0.75	8	1
abs	5.55604e+06	-4.95397e+06	64	0.00576602	8.24441	0	0.60837	139.029	295.899	0.14	4	2	1
abs	6.20346e+06	-3.92897e+06	64	0	10.6211	2.021	0.0372	30.3874	888.105	0.73	0.75	6	1
abs	6.19319e+06	-3.74861e+06	64	0.00181058	12.4128	1.581	0.43799	32.0001	1123.19	0.29	0.15	6	1
abs	6.34211e+06	-3.27295e+06	64	0.00635617	14.0945	1.218	0.6782	50.4642	1436.32	0.31	4	2	1
abs	6.12193e+06	-3.06061e+06	63	0.00613537	14.7828	2.761	0.8887	43.8265	872.367	0.16	1	7	1
abs	5.82914e+06	-5.19295e+06	62	0.00112194	7.09052	3.268	0.86425	152.632	248.777	0.15	2	2	1
abs	6.19319e+06	-3.73024e+06	62	0.00323043	12.6072	1.724	0.56213	32.3007	1063.68	0.29	0.35	7	1
abs	6.29962e+06	-3.24178e+06	62	0.005595	14.3904	1.701	0.26235	48.5348	1096.45	0.19	0.35	7	1
abs	6.2138e+06	-3.92386e+06	60	0.00131186	10.6779	2.104	0.05502	30.7122	882.729	0.48	0.75	6	1
abs	6.20219e+06	-3.74861e+06	60	0.000370442	12.3891	1.753	0.5905	31.5842	1206.65	0.35	0.35	7	1
abs	6.31645e+06	-3.2478e+06	60	0.00120051	14.2597	1.225	0.1111	47.9206	1105.56	0.34	0.35	7	1
abs	6.30846e+06	-3.24438e+06	60	0.00335918	14.3237	1.467	0.19315	48.1511	1074.79	0.24	0.75	8	1
abs	6.829e+06	-2.76354e+06	60	0.00540718	16.702	2.546	0.19926	54.0997	420.469	0.09	1	3	1
abs	6.85256e+06	-2.68496e+06	60	0.00600811	17.1119	2.537	0.16096	48.6944	418.151	0.08	1	3	1
abs	6.21111e+06	-3.73024e+06	59	0.00167532	12.491	1.943	0.9941	31.3116	1031.97	0.34	4	2	1
abs	6.29811e+06	-3.25808e+06	59	0.000577518	14.1917	0	0	48.4834	-9999	0.33	0.35	7	1
abs	6.29314e+06	-3.24469e+06	59	0.00265891	14.2936	1.425	0.1657	48.0155	1073.95	0.27	2	7	1
abs	6.30576e+06	-3.24386e+06	59	0.00165744	14.2771	1.337	0.1121	47.6735	1081.37	0.3	0.75	8	1
abs	6.28767e+06	-3.23349e+06	59	0.000140303	-9999	0	-9999	46.7853	-9999	0	0.35	7	1
abs	6.10333e+06	-3.07757e+06	59	0.00434453	14.7653	2.701	1.24681	43.4116	1272.76	0.3	1	8	1
abs	5.58725e+06	-4.35376e+06	58	0.00410393	11.6342	3.399	0.54127	44.2716	660.7	0.21	4	2	1
abs	6.19992e+06	-3.92976e+06	58	0	10.6173	1.99	0.02803	30.2561	908.441	0.8	0.35	7	1
abs	6.19908e+06	-3.92965e+06	58	0	10.6173	1.99	0.02803	30.2561	908.441	0.8	0.35	7	1
abs	6.12378e+06	-3.06284e+06	58	0.0157506	15.09	1.772	0.76299	46.4798	968.015	0.18	1	7	1
abs	6.12757e+06	-3.03065e+06	58	0.00378544	16.5596	2.328	0.10777	62.329	506.737	0.11	1	7	1
abs	6.19235e+06	-3.73854e+06	57	0.0030298	12.5246	1.718	0.51237	32.209	1091.1	0.29	0.15	6	1
abs	6.29499e+06	-3.24956e+06	57	0.000975229	14.2494	1.225	0	48.0225	-9999	0.32	2	7	1
abs	6.182e+06	-3.11484e+06	57	0.00591555	-9999	0.340999	0.03216	45.1968	1228.01	0.84	0.03	6	1
abs	6.28232e+06	-3.24853e+06	56	0.00414927	14.2884	1.594	0.26494	48.5242	1111.57	0.2	2	7	1
abs	6.30316e+06	-3.24521e+06	56	0.00532496	14.3513	1.685	0.27115	48.5814	1104.39	0.2	2	7	1
abs	6.29626e+06	-3.25247e+06	55	0.0073864	15.5795	1.955	0.09409	55.076	609.354	0.14	0.75	7	1
abs	6.29306e+06	-3.23888e+06	55	0.00674073	14.4754	1.766	0.23243	48.6455	1092.17	0.19	0.35	7	1
abs	6.11957e+06	-3.06234e+06	55	0.0144097	14.8801	2.126	1.19194	46.0215	993.801	0.18	1	7	1
abs	6.83009e+06	-2.76295e+06	55	0.00543501	16.7042	2.546	0.19628	54.1262	420.965	0.09	1	3	1
abs	5.71261e+06	-4.42143e+06	54	0.0043185	10.5902	2.483	1.16101	46.8822	897.229	0.26	1	7	1
abs	6.07599e+06	-3.73024e+06	54	0.0027649	12.8013	2.349	0.34984	37.3998	1150.02	0.36	4	5	1
abs	6.18814e+06	-3.72373e+06	54	0.00385793	12.6893	1.738	0.4003	32.6843	1032.82	0.28	0.15	6	1
abs	6.3045e+06	-3.25558e+06	54	0.000652602	14.1998	1.245	0.16928	48.4527	1143.29	0.28	2	7	1
abs	6.30173e+06	-3.24873e+06	54	0.00261732	14.2484	1.456	0.22701	48.331	1111.84	0.26	4	2	1
abs	5.75485e+06	-4.45719e+06	53	0.00821384	10.4459	2.965	0.47981	53.5722	582.048	0.2	1	7	1
abs	5.7609e+06	-4.44688e+06	53	0.00733037	10.3684	2.89	0.95325	51.8579	641.616	0.34	1	7	1
abs	6.33429e+06	-3.83878e+06	53	0.00576396	12.004	2.169	0.13978	39.4914	864.834	0.34	0.75	7	1
abs	6.30593e+06	-3.25081e+06	53	0.00547682	14.2512	1.601	0.37133	48.8724	1183.53	0.22	2	7	1
abs	6.31199e+06	-3.22966e+06	53	0.00227791	14.272	1.363	0.07553	47.0534	1029.05	0.41	0.35	7	1
abs	6.30257e+06	-3.25403e+06	52	0.000607051	14.2214	1.25	0.16762	48.334	1133.11	0.27	2	7	1
abs	6.31014e+06	-3.25216e+06	52	0.0028687	14.2219	1.537	0.27947	48.4798	1127.9	0.25	2	8	1
abs	6.22211e+06	-3.77412e+06	51	0	12.1944	0	0.22031	30.3397	1167.08	3.84	0.03	6	1
abs	6.47269e+06	-3.66819e+06	51	0.00405704	12.9862	2.037	0.09321	47.8131	746.612	0.27	0.35	7	1
abs	6.32671e+06	-3.25237e+06	51	0.004927	14.2478	1.661	0.33794	48.7814	1170.56	0.22	0.75	6	1
abs	6.28373e+06	-3.25051e+06	51	0.00465012	14.2614	1.654	0.31656	48.6978	1151.11	0.22	1	7	1
abs	6.29895e+06	-3.23847e+06	51	0.00448591	14.4439	1.473	0.17786	47.9727	1023.55	0.21	0.35	7	1
abs	6.20918e+06	-3.92238e+06	50	0.000622991	10.6293	2.096	0.05126	29.4989	891.508	0.73	0.35	7	1
abs	6.29752e+06	-3.25216e+06	50	0.0066716	14.2606	1.146	0.3957	49.5752	1249.36	0.27	2	7	1
abs	6.26529e+06	-3.17046e+06	50	0	14.856	0	0	37.2746	-9999	0.26	0.35	7	1
abs	5.71421e+06	-4.4163e+06	49	0.00577827	10.541	2.621	1.07773	45.8564	922.564	0.31	10	5	1
abs	6.30871e+06	-3.25735e+06	49	0.00558958	14.191	1.248	0.3595	49.4132	1277.81	0.26	0.75	7	1
abs	6.28927e+06	-3.2451e+06	49	0.00510985	14.3663	1.656	0.26178	48.4902	1095.66	0.2	1	7	1
abs	6.13034e+06	-3.0664e+06	49	0.0147142	14.9906	1.611	0.37682	46.0667	990.331	0.19	1	7	1
abs	6.18461e+06	-3.76713e+06	48	2.25e-05	12.2024	0.157	0.30107	31.9637	1206.85	0.4	0.03	6	1
abs	6.243e+06	-3.76103e+06	48	0.000788277	12.3404	0.699999	1.0589	30.5637	1076.48	0.56	0.35	7	1
abs	6.20219e+06	-3.75792e+06	48	0.000186424	12.2959	1.666	0.32858	31.4793	1192.74	0.39	0.15	6	1
abs	6.3093e+06	-3.26878e+06	48	0.00368758	13.9978	1.489	0.33411	49.2006	1318.9	0.3	0.75	7	1
abs	6.25694e+06	-3.16911e+06	48	0	14.894	1.384	0.13048	45.2845	951.097	0.26	2	7	1
abs	6.16172e+06	-3.10505e+06	48	0.0126172	14.9448	1.109	0.06167	45.504	1151.81	0.28	1	7	1
abs	5.60988e+06	-4.35908e+06	47	0.00100135	11.503	0.617999	0.04053	42.4111	716.43	0.47	4	2	1
abs	6.05942e+06	-3.78381e+06	47	0.00672875	12.4735	2.108	0.20084	41.8555	1435.99	0.7	0.15	6	1
abs	6.31056e+06	-3.26078e+06	47	0.0013994	14.093	1.424	0.24776	48.6771	1163.63	0.33	0.35	7	1
abs	6.17409e+06	-3.76713e+06	46	0.00131397	12.1754	0.007	0.26448	32.6742	1296.99	0.39	0.15	6	1
abs	6.28431e+06	-3.23785e+06	46	0.00539513	14.4826	1.514	0.19091	48.1313	1021.14	0.19	2	7	1
abs	6.16442e+06	-3.10311e+06	45	0.0125808	14.9003	1.06	0.05175	45.2528	1187.03	0.28	1	7	1
abs	6.23953e+06	-3.79086e+06	44	0	12.0218	0.182999	0.17651	31.1462	1054.52	0.6	0.03	6	1
abs	6.10678e+06	-3.17982e+06	44	0.0105733	15.1982	1.728	0.10952	49.8569	802.193	0.15	0.03	6	1
abs	6.31493e+06	-3.26358e+06	43	0.00458062	14.072	1.316	0.29213	49.2776	1296.58	0.26	0.35	7	1
abs	6.30736e+06	-3.25237e+06	43	0.00266287	14.22	1.514	0.27677	48.4497	1125.8	0.27	2	8	1
abs	6.17795e+06	-3.10958e+06	43	0.00659805	14.9572	0.941999	0.08256	45.8837	1190.58	0.49	0.15	6	1
abs	5.71076e+06	-4.18028e+06	42	0	11.8759	0	0	27.6703	1033.86	0	4	2	1
abs	6.16475e+06	-3.76713e+06	42	0.00270462	12.1355	0.018999	0.22436	33.3932	1337.9	0.42	0.03	6	1
abs	6.19992e+06	-3.76713e+06	42	5.88e-06	12.2315	0.003	0.23573	31.429	1152.9	0.52	0.15	6	1
abs	6.16526e+06	-3.10525e+06	42	0.011666	14.8975	1.041	0.0611	45.2464	1189.79	0.34	1	7	1
abs	6.20118e+06	-3.93067e+06	41	0	10.6338	2.015	0.03342	30.8107	892.866	0.69	0.75	6	1
abs	5.71009e+06	-4.17981e+06	40	0	11.8759	0	0	27.6703	1033.86	0	4	2	1
abs	6.20059e+06	-3.92919e+06	40	0	-9999	2.003	0.02866	30.0184	904.48	0.8	0.75	7	1
abs	6.23021e+06	-3.76524e+06	40	-9999	12.2112	0	0.47531	-9999	1212.58	0.65	0.35	7	1
abs	6.22996e+06	-3.74186e+06	40	0.000709613	12.2873	0.745999	0.90074	30.4693	1121.44	0.41	0.35	7	1
abs	6.30282e+06	-3.2742e+06	40	0.00214199	13.9223	1.418	0.50092	49.1773	1299.24	0.43	0.75	7	1
abs	6.30576e+06	-3.24624e+06	40	0.00636725	14.3218	1.354	0.14275	49.0623	1185.47	0.21	2	8	1
abs	6.164e+06	-3.10678e+06	40	-9999	14.958	1.081	0	-9999	1105.9	0.41	1	7	1
abs	6.06026e+06	-3.04612e+06	40	0.00838594	14.7502	2.781	0.72246	44.6046	843.146	0.14	1	8	1
abs	6.12361e+06	-3.02691e+06	40	0.00881229	15.0588	2.801	0.56011	44.6928	656.639	0.13	1	7	1
abs	6.19504e+06	-3.92885e+06	38	0	10.5856	1.762	0.02365	29.4034	934.556	0.85	0.35	7	1
abs	6.16358e+06	-3.76713e+06	38	0.00284368	12.1309	0.018999	0.22081	33.4651	1340.8	0.45	0.15	6	1
abs	6.86501e+06	-2.65584e+06	38	0.00607775	17.2401	2.535	0.15476	47.6341	409.294	0.08	1	3	1
abs	6.27691e+06	-3.22966e+06	37	0	14.3002	0	0.0247	45.0707	1327.25	0.36	1	7	1
abs	6.16501e+06	-3.77636e+06	35	0.00174369	12.1459	0.018999	0.23363	30.3719	1534.5	0.57	0.03	6	1
abs	6.29558e+06	-3.26598e+06	35	0.00125928	14.0062	1.348	0.20662	48.8201	1186.68	0.35	1	7	1
abs	6.28911e+06	-3.25496e+06	35	0.00375286	14.2074	1.574	0.32087	48.7861	1176.42	0.23	2	7	1
abs	6.91019e+06	-2.56076e+06	35	0.0061822	17.814	2.524	0.11192	45.4577	367.97	0.05	1	3	1
abs	6.32091e+06	-3.25787e+06	34	0.002163	14.1549	1.487	0.30594	48.672	1160.32	0.29	0.75	7	1
abs	6.18461e+06	-3.77636e+06	33	0	12.1267	0.035	0.22838	26.8009	1334.34	0.73	0.03	6	1
abs	6.14187e+06	-3.73942e+06	33	2.4e-05	12.2165	0.829999	0.23869	35.543	1343.16	0.77	0.15	6	1
abs	6.29535e+06	-3.26431e+06	33	0.00131529	14.0413	1.377	0.28553	48.7629	1177.18	0.34	1	7	1
abs	5.68555e+06	-4.18696e+06	32	0.000686779	11.891	2.688	0	32.8502	911.074	0.44	0.03	6	1
abs	6.20977e+06	-3.75992e+06	31	0	-9999	0.967	2.17904	31.1678	1238.11	0.45	0.15	6	1
abs	5.59516e+06	-4.34796e+06	30	0.000585874	11.6297	2.951	0.24449	42.2689	716.738	0.5	4	2	1
abs	6.32638e+06	-3.69409e+06	30	0.000728171	12.6906	0.794	0.21199	18.7931	1000.99	0.56	0.35	7	1
abs	6.29163e+06	-3.25714e+06	30	0.0045248	14.1975	1.535	0.33792	48.9199	1210	0.24	2	7	1
abs	6.90733e+06	-2.56163e+06	30	0.00630628	17.7938	2.524	0.13835	45.5485	371.657	0.08	1	3	1
abs	6.15508e+06	-3.76713e+06	29	0.00193245	12.1045	0.030999	0.20805	34.0404	1397.01	0.67	0.35	7	1
abs	6.29577e+06	-3.26546e+06	29	0.00128727	14.0237	1.377	0.2454	48.7915	1181.84	0.38	1	7	1
abs	6.29619e+06	-3.26483e+06	29	0.00148381	14.019	1.377	0.2454	48.8147	1181.84	0.38	1	7	1
abs	6.29687e+06	-3.26462e+06	29	0.00148381	14.019	1.377	0.2454	48.8147	1181.84	0.38	1	7	1
abs	6.14885e+06	-3.06914e+06	29	0.0115751	14.7497	1.968	0	45.1411	1129.44	0.25	0.75	6	1
abs	5.74896e+06	-4.42448e+06	28	0.00404682	10.2699	2.193	0.8777	47.716	1027.32	1.12	4	5	1
abs	5.71485e+06	-4.18601e+06	28	0	-9999	0	0.0051	23.8355	-9999	0	10	5	1
abs	5.71417e+06	-4.18589e+06	28	0	-9999	0	0.0051	23.8355	-9999	0	1	7	1
abs	6.25267e+06	-3.77458e+06	27	0.00368818	12.4943	0.495	0.63871	30.9562	952.161	0.69	0.35	7	1
abs	6.14776e+06	-3.75604e+06	27	0.000832146	12.1192	0	0.12841	34.9292	-9999	0.77	0.75	6	1
abs	6.15449e+06	-3.77636e+06	26	0.00121958	12.1456	0.014999	0.21126	32.4779	1665.83	1.17	0.03	6	1
abs	6.28002e+06	-3.24407e+06	25	0.00610701	14.3947	1.728	0.2777	48.6381	1112.22	0.2	2	7	1
abs	6.12967e+06	-3.09456e+06	24	0.00373352	14.8386	2.682	0.55628	42.5831	977.971	0.26	1	7	1
abs	6.91044e+06	-2.55942e+06	24	0.00672118	17.8439	2.523	0.17664	45.7542	381.729	0.07	1	3	1
abs	6.21296e+06	-3.75825e+06	22	0	12.3768	0	1.55958	31.0585	-9999	0.48	4	2	1
abs	6.42734e+06	-3.73024e+06	22	0.00430606	12.314	1.832	0.07779	41.1499	864.929	0.34	1	7	1
abs	6.9054e+06	-2.55645e+06	22	0.00650869	17.8487	2.522	0.16323	45.5868	383.847	0.11	1	3	1
abs	5.68022e+06	-4.16486e+06	20	0.00296308	12.0242	2.89	0.05693	36.8128	967.042	0.2	0.03	6	1
abs	6.29528e+06	-3.26146e+06	20	0.00134333	14.0586	1.377	0.29994	48.7343	1172.66	0.32	1	7	1
abs	6.15659e+06	-3.16265e+06	20	0.000869211	14.5473	2.232	0.11585	42.5089	1135.13	0.45	0.15	6	1
abs	6.24998e+06	-3.79127e+06	19	0.00191589	-9999	1.05	0.76514	31.376	-9999	0.64	0.35	7	1
abs	6.29434e+06	-3.26494e+06	19	0.00109073	14.0315	1.216	0.19793	48.7683	1178.71	0.19	1	7	1
abs	6.2064e+06	-3.23142e+06	18	0.00450119	14.4468	1.199	0.06297	44.774	857.539	0.16	0.75	6	1
abs	6.182e+06	-3.12557e+06	18	0.00124779	14.8406	1.235	0	45.0091	1255.56	0.78	0.03	6	1
abs	6.85138e+06	-2.68291e+06	18	0.00596758	17.1105	2.537	0.16609	48.5804	416.142	0.08	1	3	1
abs	6.86392e+06	-2.65438e+06	18	0.00609378	17.2465	2.535	0.1543	47.613	410.341	0.08	1	3	1
abs	6.91103e+06	-2.55913e+06	18	0.00618759	17.8335	2.524	0.11081	45.4346	367.866	0.06	1	3	1
abs	6.15516e+06	-3.7857e+06	17	0.000620391	12.2119	0.007	0.21567	30.3393	1939.07	1.76	0.15	6	1
abs	6.59519e+06	-3.44124e+06	17	0	13.8778	2.237	0.09932	68.2128	962.917	0.47	0.15	6	1
abs	6.39007e+06	-3.37065e+06	17	0	14.323	1.315	0.03001	47.5576	1407.6	0.39	1	7	1
abs	6.29328e+06	-3.25907e+06	16	0.00123326	14.1498	0	-9999	48.5934	-9999	0.32	2	7	1
abs	6.97649e+06	-4.05608e+06	15	0.00892932	10.8446	3.251	0.89046	62.2849	634.158	0.17	0.03	4	1
abs	6.14751e+06	-3.77636e+06	15	0.000551908	12.1459	0.010999	0.14275	33.818	1843.83	2.23	0.75	6	1
abs	6.29518e+06	-3.2667e+06	15	0.0012313	13.9888	1.348	0.1694	48.8486	1191.79	0.39	1	7	1
abs	6.29558e+06	-3.26047e+06	15	0.00453464	14.1145	1.509	0.31094	49.0577	1242.07	0.26	4	2	1
abs	6.29412e+06	-3.25907e+06	14	0.00101104	14.1593	0	-9999	48.567	-9999	0.31	0.15	4	1
abs	6.18116e+06	-3.12618e+06	14	0.000215304	14.9821	0.555	0	31.0787	1143.14	1.47	0.03	6	1
abs	6.19513e+06	-3.92772e+06	13	0	10.5808	1.762	0.02365	28.9914	934.556	0.79	1	7	1
abs	6.29356e+06	-3.26483e+06	12	0.000894197	14.0417	1.216	0.13765	48.7451	1176.58	0	0.75	7	1
abs	6.29528e+06	-3.2625e+06	12	0.00113823	14.0686	1.216	0.27806	48.71	1169.81	0	1	7	1
abs	6.29433e+06	-3.2629e+06	11	0.00113823	14.0686	1.216	0.27806	48.71	1169.81	0	1	7	1
abs	6.29361e+06	-3.25907e+06	11	0.00101104	14.1593	0	-9999	48.567	-9999	0.31	0.75	7	1
abs	6.28341e+06	-3.37454e+06	10	0.000921674	13.6004	2.101	0.08012	49.8299	1587.32	3.03	1	7	1
abs	6.26975e+06	-3.34193e+06	10	0.000733214	13.7708	2.045	0.07299	51.2028	1960.4	3.81	1	7	1
abs	6.29483e+06	-3.27107e+06	10	0.00094846	-9999	1.041	0.5615	48.9429	1212.58	1.1	1	7	1
abs	6.83001e+06	-2.76364e+06	10	0.00543501	16.7042	2.546	0.19628	54.1262	420.965	0.09	1	3	1
abs	6.9075e+06	-2.56278e+06	10	0.00620386	17.7786	2.524	0.12051	45.5196	369.063	0.07	1	3	1
abs	6.14751e+06	-3.76713e+06	9	0.000811079	12.0824	0.037	0.2117	34.6156	1582.39	1.22	0.03	6	1
abs	6.29433e+06	-3.26332e+06	8	0.00113823	14.0686	1.216	0.27806	48.71	1169.81	0	1	7	1
abs	6.86358e+06	-2.65409e+06	8	0.00620958	17.2521	2.534	0.15287	47.6049	415	0.08	1	3	1
abs	6.41026e+06	-3.40094e+06	7	0.00304165	13.9939	1.334	0	43.3532	-9999	0.71	1	7	1
abs	6.29794e+06	-3.27055e+06	7	0.00146116	-9999	1.333	0	49.0029	-9999	0.59	2	7	1
abs	6.29392e+06	-3.26566e+06	7	0.000874757	14.0202	1.218	0.10952	48.7747	1181.25	0.18	1	7	1
abs	6.12396e+06	-3.07105e+06	7	0.0129771	14.86	1.177	0	45.4195	1072.63	0.21	1	7	1
abs	6.29306e+06	-3.26514e+06	6	0.000894197	14.0417	1.216	0.13765	48.7451	1176.58	0	0.35	7	1
abs	6.29642e+06	-3.26951e+06	5	-9999	-9999	1.23	0.58105	-9999	1209.34	0	0.03	6	1
abs	6.29518e+06	-3.26774e+06	5	0.00120332	13.9716	0	0	48.8772	-9999	0.5	1	7	1
abs	6.18068e+06	-3.12603e+06	5	0.00124062	14.8484	1.235	0	45.0688	1257.81	0.78	0.03	6	1
abs	6.11779e+06	-3.06946e+06	5	0.0125888	14.821	1.176	0	45.3056	1085.32	0.21	0.35	7	1
abs	6.82925e+06	-2.76374e+06	5	0.00546284	16.7067	2.546	0.19628	54.1526	420.965	0.09	1	3	1
abs	6.11579e+06	-4.08855e+06	3	0.00244813	9.69258	1.559	0.10962	30.9091	1038.2	1.34	0.35	7	1
abs	6.28978e+06	-3.27222e+06	3	9.16e-05	-9999	0.578	0.09508	48.8747	1222.46	1.52	1	7	1
abs	6.29373e+06	-3.27139e+06	3	0.00077756	-9999	1.041	0.50332	48.9229	1210.34	2	0.75	7	1
abs	6.26134e+06	-3.31678e+06	1	0.00110895	13.939	0	0	50.7377	-9999	0.89	4	5	1
abs	6.293e+06	-3.26566e+06	1	0.000682493	14.0297	1.07	0.08986	48.7521	1180.13	0.25	1	7	1
abs	6.26807e+06	-3.23349e+06	1	0.00774374	14.5491	1.596	0.18227	48.7726	1062.1	0.18	0.03	6	1
abs	6.25545e+06	-3.16748e+06	1	0	14.9073	1.069	0	37.2107	1019.76	0.26	0.35	7	1
abs	6.2361e+06	-3.15619e+06	1	0.0111682	15.5249	1.636	0.1263	49.799	710.301	0.14	2.5	2	1
abs	6.1486e+06	-3.11832e+06	1	0.00123344	14.8484	1.183	0	45.1286	1260.63	0.77	0.75	6	1
abs	6.17384e+06	-3.1173e+06	1	0.00599423	-9999	0	0.16304	43.6069	1278.44	0.52	1	7	1
abs	6.17468e+06	-3.10811e+06	1	0.00930295	15.0015	0.953999	0	45.9172	1117.35	0.35	0.15	6	1
abs	5.73381e+06	-4.45755e+06	0	0.00450958	10.4444	0.688	0.72497	53.7881	620.776	2.41	1	8	1
abs	5.71134e+06	-4.18055e+06	0	0	11.874	0	0	26.9791	1032.12	0.32	4	2	1
abs	5.70762e+06	-4.17914e+06	0	0	-9999	0	-9999	28.821	-9999	0.21	4	2	1
abs	6.30142e+06	-3.32195e+06	0	0	-9999	0	0	50.5132	2114	6.32	0.15	6	1
abs	6.28964e+06	-3.30193e+06	0	1.85e-05	13.6172	0	-9999	49.904	-9999	2.31	1	7	1
abs	6.2857e+06	-3.2917e+06	0	0	13.6683	0.926999	0	49.5126	-9999	2.15	2	7	1
abs	5.7344e+06	-4.45964e+06	-9999	0.00488643	10.4659	0.768999	0.34437	54.1566	597.896	3.11	1	8	1
abs	5.61091e+06	-4.35353e+06	-9999	0.000530623	11.5123	1.036	0.06035	41.5153	738.264	0.51	4	2	1
abs	5.60761e+06	-4.33854e+06	-9999	-9999	-9999	1.119	0	-9999	774.078	0.42	4	2	1
abs	5.94774e+06	-4.33069e+06	-9999	0.00844672	9.6108	2.023	0	38.3265	638.37	0.46	1	7	1
abs	5.61916e+06	-4.26508e+06	-9999	-9999	11.8053	2.895	0	-9999	-9999	0.41	4	2	1
abs	5.71328e+06	-4.18493e+06	-9999	0	11.866	0	0.00662	24.6123	-9999	0.33	1	7	1
abs	5.70681e+06	-4.17825e+06	-9999	-9999	11.8736	0	0.11426	-9999	-9999	0	4	2	1
abs	5.70638e+06	-4.1779e+06	-9999	-9999	11.8736	0	0.11426	-9999	-9999	0	4	2	1
abs	5.70635e+06	-4.17298e+06	-9999	-9999	11.8906	0	0	-9999	1051.14	0.45	4	2	1
abs	6.29247e+06	-3.31782e+06	-9999	0	-9999	0.695999	0.916	50.4562	1936.42	0	0.35	7	1
abs	6.2904e+06	-3.27924e+06	-9999	0.000211884	13.7139	1.002	0.12845	49.1128	1282.6	0	1	7	1
abs	5.59359e+06	-4.37276e+06	235	0.00684697	11.4162	3.375	0.36094	46.3224	601.367	0.18	4	2	1
abs	5.55012e+06	-4.41634e+06	220	0.00925392	11.1348	3.677	0.47475	58.508	513.141	0.16	4	2	1
abs	6.23063e+06	-3.73132e+06	205	0.00214809	12.3973	1.597	1.08906	30.4438	1017.31	0.32	4	2	1
abs	5.55713e+06	-4.37782e+06	192	0.00858489	11.3577	3.571	0.4822	51.662	541.701	0.17	4	2	1
abs	5.58237e+06	-4.34856e+06	183	0.00488974	11.6913	3.4	0.55034	44.2203	670.556	0.2	4	2	1
abs	5.57297e+06	-4.40354e+06	160	0.00945022	11.0697	3.623	0.24666	53.4507	522.272	0.15	4	2	1
abs	6.25447e+06	-3.7326e+06	132	0.00555112	12.5645	1.201	0.83246	30.1764	911.346	0.26	0.35	7	1
abs	6.28714e+06	-3.73094e+06	126	0.00880503	12.8148	1.3	0.67079	30.7961	887.791	0.21	0.35	7	1
abs	5.58377e+06	-4.35561e+06	120	0.00546663	11.6058	3.465	0.50808	45.1138	637.71	0.19	4	2	1
abs	5.7038e+06	-4.17392e+06	120	0	11.8888	2.206	0.05018	31.5491	1042.31	0.41	4	2	1
abs	6.16968e+06	-3.63677e+06	106	0.00737742	13.1476	2.452	0.18391	37.6976	875.148	0.19	0.03	6	1
abs	6.2002e+06	-3.65802e+06	97	0.00805021	13.0106	2.275	0.35823	34.0156	957.654	0.22	0.35	7	1
abs	6.21253e+06	-3.66115e+06	96	0.0080994	12.9988	2.207	0.39899	32.9889	907.018	0.22	0.75	7	1
abs	6.21301e+06	-3.66769e+06	94	0.00760015	12.9469	2.141	0.41848	32.6915	926.949	0.23	0.75	7	1
abs	6.28324e+06	-3.69016e+06	91	0.0063867	12.9362	1.24	0.40688	29.825	831.168	0.19	0.75	6	1
abs	6.24376e+06	-3.67895e+06	90	0.00764798	12.915	1.799	0.51658	30.6906	895.789	0.21	0.75	8	1
abs	6.32585e+06	-3.83837e+06	88	0.00673879	12.0031	2.152	0.22769	38.5085	906.292	0.31	2.5	5	1
abs	6.23653e+06	-3.67466e+06	87	0.00769362	12.9305	1.891	0.50696	31.0777	897.997	0.21	0.75	8	1
abs	5.61882e+06	-4.26462e+06	81	0	11.8085	2.895	0	36.8086	802.487	0.41	4	2	1
abs	5.60775e+06	-4.2917e+06	80	0.00194714	11.7524	2.512	0.03959	37.7715	811.849	0.36	4	2	1
abs	6.19722e+06	-3.65245e+06	78	0.00803628	13.039	2.343	0.33627	34.5428	941.602	0.21	0.35	7	1
abs	6.31386e+06	-3.70092e+06	73	0.00298149	12.7535	0.962999	0.30568	28.3565	1109.23	0.21	0.35	7	1
abs	5.5891e+06	-4.34514e+06	70	0.00193522	11.7098	3.326	0.33588	42.6747	707.559	0.24	4	2	1
abs	6.31593e+06	-3.6934e+06	61	0.0024811	12.7425	0.953999	0.26833	26.709	1071.88	0.21	0.35	7	1
abs	6.19235e+06	-3.7385e+06	57	0.0030298	12.5246	1.718	0.51237	32.209	1091.1	0.29	0.15	6	1
abs	6.07597e+06	-3.73021e+06	54	0.0027649	12.8013	2.349	0.34984	37.3998	1150.02	0.36	4	5	1
abs	6.23951e+06	-3.79086e+06	44	0	12.0218	0.182999	0.17651	31.1462	1054.52	0.6	0.03	6	1
abs	6.6133e+06	-2.7404e+06	830	0.00560441	17.1111	2.558	0.05884	56.8717	397.836	0.07	0.15	4	1
abs	5.53399e+06	-4.43365e+06	286	0.00900651	11.0841	3.728	0.27965	64.404	514.162	0.17	4	2	1
abs	5.61672e+06	-4.26554e+06	251	0	11.814	2.95	0.06708	37.0255	805.898	0.3	4	2	1
abs	6.25909e+06	-3.77352e+06	198	0.00822462	12.5187	0.763	1.76418	31.0178	913.057	0.54	4	5	1
abs	5.61575e+06	-4.31402e+06	144	5.21e-06	-9999	0	-9999	37.9165	-9999	0.32	4	2	1
abs	5.61918e+06	-4.26512e+06	132	-9999	11.8053	2.895	0	-9999	-9999	0.41	4	2	1
abs	6.06603e+06	-3.04394e+06	119	0.00842306	14.748	2.787	0.72143	44.1044	720.279	0.12	1	8	1
abs	5.62601e+06	-4.25711e+06	116	0	11.8082	2.145	0.11115	36.1058	853.901	0.87	4	2	1
abs	6.07162e+06	-3.04663e+06	99	0.00343757	16.4356	2.275	0.10964	62.3154	513.952	0.11	1	8	1
abs	6.25559e+06	-3.77121e+06	88	0.00549522	12.4925	0.505999	1.40557	30.8682	922.809	0.58	2	7	1
abs	5.56134e+06	-4.36328e+06	87	0.00813756	11.5325	3.526	0.64672	49.0765	572.581	0.17	4	2	1
abs	5.95644e+06	-4.33375e+06	82	0.0157961	9.43248	2.367	0.15324	41.7677	504.423	0.31	4	5	1
abs	6.33818e+06	-3.83875e+06	77	0.00569903	11.9915	2.149	0.11748	39.9166	851.468	0.33	0.75	7	1
abs	6.21128e+06	-3.73942e+06	75	7.38e-05	12.4591	2.112	0.42943	31.2437	1177.95	0.37	4	2	1
abs	6.24998e+06	-3.79124e+06	66	0.00191589	-9999	1.05	0.76514	31.376	-9999	0.64	4	2	1
abs	6.31918e+06	-3.70059e+06	65	0.00196031	12.72	0.907999	0.27107	23.9978	1096.98	0.31	0.75	7	1
abs	6.19319e+06	-3.74864e+06	64	0.00181058	12.4128	1.581	0.43799	32.0001	1123.19	0.29	0.15	6	1
abs	6.19319e+06	-3.73021e+06	62	0.00323043	12.6072	1.724	0.56213	32.3007	1063.68	0.29	0.35	7	1
abs	6.85197e+06	-2.68499e+06	60	0.0059198	17.1009	2.539	0.1684	48.6114	415.164	0.08	1	3	1
abs	6.21114e+06	-3.73021e+06	59	0.00167532	12.491	1.943	0.9941	31.3116	1031.97	0.34	4	2	1
abs	5.58727e+06	-4.35379e+06	58	0.00410393	11.6342	3.399	0.54127	44.2716	660.7	0.21	4	2	1
abs	7.0655e+06	-4.15019e+06	55	0.00225639	10.6302	3.397	0.22211	64.9165	573.158	0.19	0.03	4	1
abs	5.71264e+06	-4.42143e+06	54	0.0043185	10.5902	2.483	1.16101	46.8822	897.229	0.26	1	7	1
abs	5.75485e+06	-4.45715e+06	53	0.00821384	10.4459	2.965	0.47981	53.5722	582.048	0.2	1	7	1
abs	6.34879e+06	-3.27424e+06	50	0.00696238	14.1971	1.266	0.642	50.6883	1317.44	0.28	0.75	7	1
abs	5.74475e+06	-4.45715e+06	49	0.00771958	10.4627	2.343	0.54018	53.5865	607.696	0.25	1	8	1
abs	5.71418e+06	-4.41634e+06	49	0.00577827	10.541	2.621	1.07773	45.8564	922.564	0.31	10	5	1
abs	6.20217e+06	-3.75789e+06	48	0.000186424	12.2959	1.666	0.32858	31.4793	1192.74	0.39	0.15	6	1
abs	5.71009e+06	-4.17977e+06	40	0	11.8759	0	0	27.6703	1033.86	0	1	7	1
abs	5.73493e+06	-4.44692e+06	39	0.00478897	10.3963	1.401	1.2167	51.7481	703.27	0.36	1	7	1
abs	6.1636e+06	-3.76713e+06	38	0.00284368	12.1309	0.018999	0.22081	33.4651	1340.8	0.45	0.15	6	1
abs	5.73768e+06	-4.43675e+06	37	0.00576429	10.3486	1.908	1.12627	49.9212	804.967	0.32	1	7	1
abs	5.73387e+06	-4.42848e+06	37	0.00415543	10.3607	1.707	1.22318	48.2036	883.729	0.33	4	5	1
abs	5.73493e+06	-4.42652e+06	37	0.00423584	10.3555	1.707	1.21138	48.0325	887.646	0.35	4	5	1
abs	5.70437e+06	-4.42591e+06	37	0.00277151	10.7612	2.572	1.12493	48.0634	812.328	0.23	1	7	1
abs	6.12394e+06	-3.07101e+06	37	0.0125888	14.821	1.176	0	45.3056	1085.32	0.21	1	8	1
abs	6.4159e+06	-3.39792e+06	35	0.00478013	14.0386	1.472	0.08205	46.5663	1517.55	0.37	1	7	1
abs	5.74082e+06	-4.41675e+06	33	0.00284857	10.2961	2.035	1.27736	46.2987	1051.23	1.16	2	7	1
abs	5.74475e+06	-4.43671e+06	32	0.00720462	10.3228	1.995	1.13462	49.9904	828.837	0.32	2	7	1
abs	5.74643e+06	-4.44692e+06	31	0.00744587	10.3761	2.107	1.11379	51.7988	707.056	0.28	10	5	1
abs	5.74475e+06	-4.42652e+06	31	0.00491187	10.2917	1.926	1.26537	48.1881	949.889	0.59	2	8	1
abs	6.20974e+06	-3.75992e+06	31	0	-9999	0.967	2.17904	31.1678	1238.11	0.45	0.15	6	1
abs	5.70533e+06	-4.17136e+06	30	0	11.8942	2.309	0	32.3008	1065.52	0.44	1	7	1
abs	6.14888e+06	-3.06911e+06	29	0.0165383	15.3187	1.583	0.22452	46.9842	905.664	0.19	0.75	6	1
abs	6.25265e+06	-3.77454e+06	27	0.00368818	12.4943	0.495	0.63871	30.9562	952.161	0.69	0.35	7	1
abs	5.75512e+06	-4.43671e+06	26	0.00647812	10.3083	2.186	0.95008	50.0992	811.178	0.4	4	5	1
abs	5.76664e+06	-4.43275e+06	26	0.00545871	10.3009	2.61	0.8972	49.5887	792.403	0.54	4	5	1
abs	5.7247e+06	-4.42652e+06	26	0.00319472	10.4252	1.666	1.43143	47.8768	869.901	0.3	1	8	1
abs	5.76606e+06	-4.43214e+06	25	0.0052554	10.2971	2.406	1.27376	49.4215	829.747	0.54	4	5	1
abs	5.76413e+06	-4.43048e+06	25	0.00472275	10.2817	2.228	1.26492	49.023	856.11	0.61	4	5	1
abs	5.73661e+06	-4.41634e+06	25	0.00334635	10.3294	2.131	1.17916	46.0284	1027.5	0.8	2	7	1
abs	5.71133e+06	-4.18058e+06	25	0	11.874	0	0	26.9791	1032.12	0.32	1	7	1
abs	6.62354e+06	-4.80476e+06	24	0.00664288	6.90721	0	0.08217	82.9686	226.006	0.07	4	2	1
abs	5.75344e+06	-4.44692e+06	22	0.00738812	10.3701	2.533	0.99495	51.8284	682.817	0.3	10	5	1
abs	5.76378e+06	-4.42704e+06	22	0.00407359	10.2705	2.204	1.16592	48.4838	902.644	0.98	1	8	1
abs	6.21296e+06	-3.75825e+06	22	0	12.3768	0	1.55958	31.0585	-9999	0.48	4	2	1
abs	6.29741e+06	-3.79736e+06	20	0.000748039	12.3547	0.476	0.04609	34.1621	968.31	0.48	0.03	6	1
abs	5.73101e+06	-4.4255e+06	17	0.00397749	10.3692	2.139	1.22856	47.6102	916.499	0.33	4	2	1
abs	6.62687e+06	-4.80424e+06	15	0.0066758	6.9008	0	0.08092	82.7711	225.1	0.07	4	2	1
abs	6.14748e+06	-3.77639e+06	15	0.000551908	12.1459	0.010999	0.14275	33.818	1843.83	2.23	0.75	6	1
abs	6.29361e+06	-3.25907e+06	11	0.00101104	14.1593	0	-9999	48.567	-9999	0.31	4	5	1
abs	6.29466e+06	-3.25884e+06	11	0.00123326	14.1498	0	-9999	48.5934	-9999	0.32	4	5	1
abs	6.14748e+06	-3.76713e+06	9	0.000811079	12.0824	0.037	0.2117	34.6156	1582.39	1.22	0.03	6	1
abs	5.75009e+06	-4.41523e+06	2	0.00196548	10.2475	0.947	0.62061	46.1564	1149.92	9.68	10	5	1
abs	5.94291e+06	-4.32269e+06	0	0.00283506	-9999	0	0.37675	32.3294	789.668	0.77	4	5	1
abs	6.28655e+06	-3.31824e+06	0	0	13.7323	0.754999	0.5932	50.4952	1780.63	4.76	4	5	1
abs	6.27011e+06	-3.21376e+06	0	0.000957007	-9999	0	0.09987	47.0435	1036.72	0.42	4	5	1
abs	6.06497e+06	-3.05175e+06	183	0.00736057	14.7319	2.775	0.84646	43.8703	768.966	0.13	1	8	1
abs	6.83876e+06	-2.63571e+06	182	0.00683006	17.3774	2.532	0.1216	47.8149	420.775	0.08	1	3	1
abs	6.26386e+06	-3.74163e+06	144	0.00724739	12.6221	1.134	0.91207	30.2695	870.478	0.25	0.35	7	1
abs	6.39708e+06	-3.30057e+06	132	0.00774575	15.0612	1.679	0.10684	52.8385	817.307	0.18	0.35	7	1
abs	6.32261e+06	-3.69106e+06	103	0.00133989	12.7091	0.832	0.24291	21.6212	1030.45	0.34	0.35	7	1
abs	6.25403e+06	-3.68462e+06	98	0.00739791	12.8902	1.667	0.49798	30.1498	880.409	0.21	0.75	7	1
abs	6.10206e+06	-3.08024e+06	73	0.00624778	14.9167	2.723	0.43786	41.6522	825.079	0.15	1	8	1
abs	6.23526e+06	-3.74606e+06	57	0.00157676	12.3053	0.86	0.8987	30.4532	1095.34	0.45	1	7	1
abs	6.18814e+06	-3.72376e+06	54	0.00385793	12.6893	1.738	0.4003	32.6843	1032.82	0.28	0.15	6	1
abs	6.18463e+06	-3.76713e+06	48	2.25e-05	12.2024	0.157	0.30107	31.9637	1206.85	0.4	0.03	6	1
abs	6.1784e+06	-3.76367e+06	44	0.00117998	12.224	1.207	0.28211	32.5315	1229.87	0.36	0.75	6	1
abs	6.26195e+06	-3.65002e+06	44	0.00551073	12.9306	1.794	0.52364	30.3158	920.272	0.27	4	2	1
abs	6.22993e+06	-3.74182e+06	40	0.000709613	12.2873	0.745999	0.90074	30.4693	1121.44	0.41	0.35	7	1
abs	6.15921e+06	-3.77493e+06	28	0.00178616	12.139	0.020999	0.21592	31.7686	1569.23	0.62	0.03	6	1
abs	6.15451e+06	-3.77639e+06	26	0.00121958	12.1456	0.014999	0.21126	32.4779	1665.83	1.17	0.03	6	1
abs	5.68024e+06	-4.1649e+06	20	0.00296308	12.0242	2.89	0.05693	36.8128	967.042	0.2	0.03	6	1
abs	6.15519e+06	-3.78567e+06	17	0.000620391	12.2119	0.007	0.21567	30.3393	1939.07	1.76	0.15	6	1
abs	6.06316e+06	-3.07667e+06	549	0.00476568	14.7519	2.705	1.36731	43.5851	1296.64	0.26	1	8	1
abs	6.82813e+06	-2.7639e+06	190	0.00546284	16.7067	2.546	0.19628	54.1526	420.965	0.09	1	3	1
abs	5.57886e+06	-4.34253e+06	183	0.00590809	11.7297	3.451	0.42385	44.1294	696.31	0.21	4	2	1
abs	6.85108e+06	-2.64918e+06	157	0.00669862	17.3308	2.532	0.12788	47.779	423.462	0.08	1	3	1
abs	6.85477e+06	-2.68547e+06	125	0.00590144	17.1009	2.539	0.16886	48.6701	414.95	0.08	1	3	1
abs	6.63341e+06	-4.79975e+06	114	0.00689938	6.87699	3.348	0.07925	82.2072	225.733	0.11	4	2	1
abs	6.85449e+06	-2.68564e+06	106	0.00590144	17.1009	2.539	0.16886	48.6701	414.95	0.08	1	3	1
abs	6.33426e+06	-3.83875e+06	53	0.00576396	12.004	2.169	0.13978	39.4914	864.834	0.34	0.75	7	1
abs	5.59513e+06	-4.34796e+06	30	0.000585874	11.6297	2.951	0.24449	42.2689	716.738	0.5	4	2	1
abs	5.71415e+06	-4.18586e+06	30	0	-9999	0	0.0051	23.8355	-9999	0	4	2	1
abs	5.70429e+06	-4.17544e+06	30	0	11.8849	2.077	0.04667	30.9987	1041.01	0.37	4	2	1
abs	5.70637e+06	-4.17298e+06	30	-9999	11.8906	0	0	-9999	1051.14	0.45	4	2	1
abs	5.70472e+06	-4.1758e+06	27	0	11.8816	1.048	0.04984	30.6347	1034.9	0.37	4	2	1
abs	6.30593e+06	-3.75271e+06	18	0.00106049	12.5935	0.472999	1.23788	32.571	1159.28	0.91	2	7	1
abs	6.29328e+06	-3.25907e+06	16	0.00142744	14.1265	1.424	0.24776	48.6484	1163.63	0.33	1	8	1
abs	5.75026e+06	-4.42318e+06	15	0.00374539	10.2634	2.17	0.8786	47.5735	1034.73	2.79	10	5	1
abs	6.29622e+06	-3.80649e+06	9	0.00408335	12.2317	1.243	0.39432	34.5245	939.797	0.56	2	7	1
abs	6.07464e+06	-3.04379e+06	200	0.00911151	14.7701	2.783	0.67793	44.9421	861.552	0.14	1	8	1
abs	5.95757e+06	-4.33595e+06	83	0.0175418	9.39307	2.372	0.14795	42.7165	487.156	0.27	4	5	1
abs	5.95497e+06	-4.33832e+06	80	0.0170597	9.43746	2.373	0.17938	43.0003	493.051	0.27	4	5	1
abs	5.95702e+06	-4.33501e+06	80	0.016994	9.40929	2.372	0.14359	42.3472	494.651	0.27	4	5	1
abs	6.53955e+06	-3.40552e+06	77	0.00318727	14.3576	1.398	0.04019	62.2968	1141.85	0.31	0.15	6	1
abs	5.95554e+06	-4.3378e+06	75	0.0175855	9.41943	2.375	0.17337	43.1519	483.562	0.27	4	5	1
abs	5.95583e+06	-4.33728e+06	75	0.0169756	9.41943	2.375	0.16994	42.7533	498.703	0.29	4	5	1
abs	6.57065e+06	-3.54481e+06	46	0.00408666	13.4755	2.339	0.0878	68.8668	819.414	0.33	0.03	6	1
abs	6.59238e+06	-3.5224e+06	46	0.0103934	13.9929	2.288	0.10951	70.2444	696.767	0.19	0.03	6	1
abs	6.63806e+06	-3.42556e+06	42	0.00877046	14.579	2.436	0.17122	70.6003	805.609	0.18	0.03	6	1
abs	5.73417e+06	-4.44809e+06	40	0.00479647	10.4098	1.224	1.24156	51.9336	694.592	0.37	1	7	1
abs	5.74648e+06	-4.44503e+06	38	0.0073712	10.3678	2.065	1.12172	51.4411	719.192	0.28	1	7	1
abs	5.72677e+06	-4.41935e+06	36	0.00463278	10.413	2.307	1.17691	46.3829	958.382	0.34	4	5	1
abs	5.74457e+06	-4.44458e+06	34	0.00741082	10.3709	2.011	1.12474	51.4304	721.218	0.29	2	8	1
abs	5.74578e+06	-4.44367e+06	34	0.00735945	10.3612	2.065	1.12965	51.2563	731.751	0.3	2	8	1
abs	5.74467e+06	-4.44263e+06	34	0.00735927	10.3553	2.011	1.14758	51.0704	759.051	0.3	1	7	1
abs	5.7439e+06	-4.44133e+06	34	0.00735065	10.3434	2.022	1.14409	50.7028	772.178	0.31	1	7	1
abs	5.73383e+06	-4.44111e+06	34	0.0043915	10.3723	1.605	1.10211	50.6265	747.754	0.34	1	7	1
abs	5.73288e+06	-4.43892e+06	34	0.00402632	10.3663	1.605	1.10673	50.2453	758.019	0.34	1	7	1
abs	5.74017e+06	-4.43369e+06	32	0.00626804	10.3267	1.771	1.14533	49.4041	838.403	0.32	1	7	1
abs	5.72194e+06	-4.428e+06	31	0.00260192	10.458	1.634	1.52385	48.0244	867.068	0.28	2	8	1
abs	5.74232e+06	-4.4476e+06	29	0.00749308	10.4015	1.691	1.0124	51.9629	701.904	0.29	2	8	1
abs	5.7476e+06	-4.42806e+06	29	0.00500213	10.2801	1.931	1.27622	48.4135	959.993	0.49	1	8	1
abs	6.49044e+06	-4.16467e+06	1230	0.00702446	8.6757	3.078	0.10854	46.9587	444.88	0.16	0.03	6	1
abs	6.42629e+06	-3.94567e+06	1202	0.0104466	12.1018	2.802	0.10716	49.0941	695.642	0.16	0.03	6	1
abs	6.297e+06	-4.12419e+06	518	0.0183767	10.0581	2.806	0.20424	41.5217	747.64	0.24	0.35	7	1
abs	6.45429e+06	-4.08878e+06	479	0.0191853	10.4238	2.961	0.22047	47.0458	708.439	0.2	0.03	6	1
abs	5.87432e+06	-4.03106e+06	148	0.0029581	12.0889	2.23	0.09328	39.5287	1535.71	0.69	0.35	7	1
abs	6.04057e+06	-4.16549e+06	65	0.0107447	9.93549	2.062	0.13347	30.5303	770.352	0.28	0.35	7	1
abs	6.16473e+06	-3.76713e+06	42	0.00270462	12.1355	0.018999	0.22436	33.3932	1337.9	0.42	0.03	6	1
abs	6.16501e+06	-3.77639e+06	35	0.00174369	12.1459	0.018999	0.23363	30.3719	1534.5	0.57	0.03	6	1
abs	5.56624e+06	-4.42448e+06	194	0.00919099	11.0162	3.675	0.21778	58.3903	505.106	0.16	4	2	1
abs	5.78541e+06	-4.44692e+06	72	0.00994904	10.3505	3.179	0.38864	52.283	570.125	0.2	10	5	1
abs	6.25755e+06	-3.7751e+06	49	0.00697102	12.5168	0.488	1.21205	31.025	923.628	0.64	2.5	5	1
abs	5.72954e+06	-4.4292e+06	38	0.00355991	10.3781	1.674	1.26105	48.3325	863.99	0.31	1	8	1
abs	5.7247e+06	-4.40618e+06	36	0.00741342	10.3732	2.463	0.72736	43.8447	1088.89	0.87	4	5	1
abs	5.74223e+06	-4.42916e+06	31	0.00548436	10.3126	1.762	1.20846	48.5201	916.557	0.39	10	5	1
abs	5.74584e+06	-4.43061e+06	29	0.00579912	10.2985	1.966	1.20475	48.923	908.08	0.41	1	7	1
abs	5.72211e+06	-4.42187e+06	29	0.00426209	10.4532	2.255	1.28618	46.8812	920.041	0.3	2	8	1
abs	5.75048e+06	-4.4327e+06	27	0.00596822	10.2929	2.056	1.12454	49.3434	880.188	0.44	2	8	1
abs	5.74474e+06	-4.43201e+06	27	0.0060898	10.3026	1.96	1.19594	49.0901	904.138	0.38	1	7	1
abs	5.75729e+06	-4.4344e+06	22	0.00575787	10.2914	2.22	1.1126	49.6011	827.401	0.39	1	8	1
abs	5.73381e+06	-4.45428e+06	6	0.00448182	-9999	0	0.27553	53.0448	-9999	0.92	1	8	1
abs	5.7243e+06	-4.44622e+06	-9999	-9999	-9999	0	-9999	-9999	-9999	0	2	8	1
abs	6.69253e+06	-2.95632e+06	760	0.0123255	15.4837	2.795	0.30889	47.2467	651.491	0.12	0.15	4	1
abs	6.13027e+06	-3.06687e+06	41	0.0166043	15.2916	1.504	0.21701	46.9413	923.498	0.21	10	5	1
abs	5.7247e+06	-4.41634e+06	36	0.00544444	10.4336	2.461	1.09798	45.7666	976.321	0.38	10	5	1
abs	6.29449e+06	-3.26311e+06	21	0.00113823	14.0686	1.216	0.27806	48.71	1169.81	0	1	7	1
abs	6.15659e+06	-3.16268e+06	20	0.00390211	14.7087	2.511	0.1581	41.3234	790.758	0.16	10	5	1
abs	6.29412e+06	-3.25907e+06	14	0.00101104	14.1593	0	-9999	48.567	-9999	0.31	10	5	1
abs	6.62917e+06	-4.79987e+06	103	0.00692877	6.88214	3.614	0.08169	82.3881	225.159	0.1	4	2	1
abs	5.75512e+06	-4.42714e+06	27	0.0044034	10.2645	2.036	1.38417	48.3593	961.01	1.84	4	5	1
abs	6.62754e+06	-4.81003e+06	25	0.00625384	6.90677	0	0.07714	83.0962	226.585	0.08	4	2	1
abs	6.62867e+06	-4.80913e+06	25	-9999	6.90333	0	0.07806	-9999	226.144	0.09	4	2	1
abs	6.63219e+06	-4.80898e+06	25	0.0062735	6.892	3.043	0.07736	82.8081	226.133	0.1	4	2	1
abs	6.12967e+06	-3.09453e+06	24	0.00807259	14.8686	2.287	0.30286	43.986	1157.11	0.44	4	5	1
abs	6.62346e+06	-4.80733e+06	20	0.00650798	6.91351	0	0.08084	83.092	226.479	0.07	4	2	1
abs	6.62443e+06	-4.80707e+06	20	0.00649356	6.9112	0	0.08046	83.0468	225.98	0.07	4	2	1
abs	6.29191e+06	-3.25822e+06	11	0.00123326	14.1498	0	-9999	48.5934	-9999	0.32	4	5	1
abs	6.62971e+06	-4.80879e+06	10	0.00630305	6.89971	0	0.07787	82.9439	226.035	0.1	4	2	1
abs	6.76643e+06	-2.9308e+06	350	0.00514486	16.0235	2.544	0.07457	56.8539	456.118	0.1	0.15	4	1
abs	6.11522e+06	-3.50887e+06	256	0.00863746	13.8769	2.744	0.16405	49.6085	673.535	0.15	0.35	7	1
abs	5.87123e+06	-4.03106e+06	215	0.00355738	12.1276	2.239	0.08604	39.7707	1537.05	0.59	0.35	7	1
abs	6.31435e+06	-3.81728e+06	154	0.00495705	12.0884	1.836	0.14996	36.2364	1030.91	0.62	0.35	7	1
abs	6.2776e+06	-3.74791e+06	149	0.0081159	12.7221	1.004	0.94153	30.868	952.464	0.22	0.35	7	1
abs	6.91591e+06	-2.51654e+06	142	0.00673962	18.2523	2.518	0.13789	45.5577	355.318	0.06	0.15	4	1
abs	6.15168e+06	-3.75973e+06	24	0.00139444	12.1107	0.85	0.21293	34.5347	1346.24	0.67	0.03	6	1
abs	5.76522e+06	-4.42652e+06	17	0.00418377	10.2783	2.228	1.11812	48.5507	887.458	1	4	5	1
abs	5.73334e+06	-4.43806e+06	34	0.00437064	10.3638	1.639	1.11136	50.0679	768.664	0.33	1	7	1
abs	5.74809e+06	-4.44299e+06	29	0.0072338	10.3502	2.169	1.09881	51.0963	754.464	0.3	1	7	1
abs	5.73745e+06	-4.4442e+06	27	0.0058286	10.379	1.849	1.10585	51.2089	728.212	0.33	1	7	1
abs	5.74438e+06	-4.43294e+06	27	0.00632538	10.3056	1.995	1.16096	49.2704	873.631	0.38	2	7	1
abs	6.62417e+06	-4.80521e+06	25	0.00662937	6.90523	0	0.08155	82.9233	225.519	0.07	4	2	1
abs	6.6235e+06	-4.80427e+06	24	0.00671033	6.90721	0	0.08217	82.9068	226.006	0.07	4	2	1
abs	6.63132e+06	-4.80677e+06	20	0.00642341	6.89689	0	0.07856	82.73	225.326	0.1	4	2	1
abs	6.63074e+06	-4.80643e+06	20	-9999	6.89506	0	0.07949	-9999	225.012	0.1	4	2	1
abs	6.62625e+06	-4.80447e+06	20	0.0066758	6.9008	0	0.08092	82.7711	225.1	0.07	4	2	1
abs	5.82903e+06	-4.54159e+06	589	0.019332	8.75601	3.586	0.23686	62.8907	323.929	0.13	0.15	4	1
abs	6.41531e+06	-3.30946e+06	410	0.00885273	15.3202	1.735	0.0506	53.735	677.491	0.14	0.03	6	1
abs	5.72595e+06	-4.42959e+06	40	0.0027616	10.4077	1.653	1.41408	48.466	848.078	0.31	1	8	1
abs	5.73176e+06	-4.43152e+06	36	0.00378854	10.3632	1.667	1.20585	48.9247	845.152	0.32	1	8	1
abs	5.74584e+06	-4.44437e+06	34	0.00735945	10.3612	2.065	1.12965	51.2563	731.751	0.28	2	8	1
abs	5.73209e+06	-4.42901e+06	34	0.00402433	10.3599	1.69	1.21216	48.3758	871.785	0.31	4	5	1
abs	5.74044e+06	-4.43687e+06	32	0.00681474	10.3368	1.771	1.13363	49.9509	813.186	0.32	1	7	1
abs	5.74268e+06	-4.43955e+06	31	0.00737936	10.3431	1.809	1.12915	50.514	782.063	0.3	2	8	1

## Sheet: Variable correlations
Pearson correlation coefficients
Presence	Depth	SSTGradient	SSTWinter	WaveHeight	TidalCurrent	MLD	Productivity	SPM	MGS
SSTGradient	0.233629
SSTWinter	0.141039	-0.0518929
WaveHeight	0.344225	0.421488	0.00307364
TidalCurrent	-0.16775	-0.0702367	-0.255965	0.0605968
MLD	0.0249075	0.287682	-0.411368	0.28081	0.0151381
Productivity	-0.280391	-0.549476	0.349029	-0.5197	0.0446343	-0.59785
SPM	-0.190382	-0.275496	-0.125234	-0.253028	0.164643	-0.138551	0.458764
MGS	-0.0440073	0.12269	-0.397339	0.34797	0.237684	0.291609	-0.306505	0.0975019
SedType	-0.173347	0.00596963	0.200378	-0.267001	0.179837	-0.258388	0.333902	0.0769188	-0.548843
TGB
SSTGradient	0.167902
SSTWinter	0.113945	0.0550592
WaveHeight	0.342058	0.341169	0.0162463
TidalCurrent	-0.207289	0.120158	-0.281154	0.050761
MLD	0.114564	0.147478	-0.252637	0.385187	0.0129957
Productivity	-0.327028	-0.340583	-0.00657303	-0.574862	0.0676874	-0.525811
SPM	-0.168423	-0.25316	-0.164418	-0.269735	0.0652871	-0.16126	0.394491
MGS	-0.21631	0.0629654	-0.349149	0.126683	0.274761	0.170849	-0.160221	0.157982
SedType	-0.148501	-0.0161568	0.0376879	-0.315174	0.148027	-0.321613	0.515327	0.118402	-0.464032
